# Supplementary material for: Amino acid catabolite markers for early prognostication of pneumonia in patients with COVID-19
Source: Nat Commun. 2023 Dec 20;14:8469. doi: 10.1038/s41467-023-44266-z (PMC10733290; doi:10.1038/s41467-023-44266-z)
Supplement: Supplementary file 4 — Supplementary Data 1 [file 41467_2023_44266_MOESM4_ESM.csv]

NAME	1-Methyluracil	2,3-Dihydroxybenzoate	2,6-Pyridinedicarboxylic acid	2-C-Methyl-D-erythritol 4-phosphate	2-Deoxy-D-ribose 5-phosphate	2-Hydroxyhippuric acid	2-Hydroxyisovaleric acid	2-Hydroxyphenylacetic acid	2-Isopropylmalic acid	2-Methyl citrate	2-Methyl-3-Hydroxybutyric acid	2-Methylbenzoic acid	2-Methylhippuric acid	2-Phosphoglycolate	3,4-Dihydroxymandelic acid	3-Hydroxymethylglutaric acid	3-Hydroxyphenylacetic acid	3-Methyladipic acid	4-Hydroxybenzoic acid	4-Hydroxyphenylacetic acid	4-Hydroxyphenyllactic acid	4-Methylbenzoic acid	4-Phospho-D-erythronate	5-Dehydroquinic acid	5-Keto-gluconate	Acetyl-glycine	Adipic acid	Asp-Asp-Gly	Asp-Asp-Ser	Azelaic acid	Benzoic acid	cyclic FMN	Deoxyuridine	D-Glucarate	D-Glucopyranuronate	Dihydrooroticacid	Erythose	Ferulic acid	Caproic acid	Enanthic acid	Formyl-L-methionine	gamma-Glu-Cys	Gentisic acid	Glu-Asp	Glutaconic acid	Glutaric acid	Homovanillic acid	Ketoleucine (3-Methyl-2-oxovaleric acid)	L-Ascorbic acid 2-sulfate
SYSTEM	IC-HR-MS	IC-HR-MS	IC-HR-MS	IC-HR-MS	IC-HR-MS	IC-HR-MS	IC-HR-MS	IC-HR-MS	IC-HR-MS	IC-HR-MS	IC-HR-MS	IC-HR-MS	IC-HR-MS	IC-HR-MS	IC-HR-MS	IC-HR-MS	IC-HR-MS	IC-HR-MS	IC-HR-MS	IC-HR-MS	IC-HR-MS	IC-HR-MS	IC-HR-MS	IC-HR-MS	IC-HR-MS	IC-HR-MS	IC-HR-MS	IC-HR-MS	IC-HR-MS	IC-HR-MS	IC-HR-MS	IC-HR-MS	IC-HR-MS	IC-HR-MS	IC-HR-MS	IC-HR-MS	IC-HR-MS	IC-HR-MS	IC-HR-MS	IC-HR-MS	IC-HR-MS	IC-HR-MS	IC-HR-MS	IC-HR-MS	IC-HR-MS	IC-HR-MS	IC-HR-MS	IC-HR-MS	IC-HR-MS
Negative	178785491.4	180272230.9	11237669267	9711261310	40467238.69	0	55471635725	32686854134	373808112.3	2336385335	56839912637	1156350234	2360603744	37319812.79	7346333.853	30601103744	4517429017	55406396.26	3.50324E+11	5044166927	45315655226	78475570203	14341653.67	21599656786	5330514821	1.43845E+11	6.50727E+11	77238689.55	26173166.93	35781562402	85127337754	40971918.88	2109380655	89725458658	1.37269E+11	0	91320792512	0	56403246490	28314322153	7951609204	1234540562	415308892.4	1806821373	12083962559	17659035101	33581748830	3.23725E+11	11707648206
Negative	287390740.7	279743209.9	11418626543	7405280864	105824074.1	0	97781971605	21380890123	374494444.4	16466780864	1.03131E+11	417729012.3	1630841975	14946913.58	7144444.444	29286009877	1748600000	755061111.1	3.48357E+11	2506889506	1.50597E+11	59344440123	18688271.6	35074780247	38995874691	1.58548E+11	6.44261E+11	129824691.4	21254938.27	43361651852	61699469753	210136419.8	2180425926	59760420988	4.49549E+11	0	2.24385E+11	86886419.75	44609149383	24546581481	7719800000	2479957407	549008642	1437782099	22707724691	45686366667	1.04015E+11	1.12975E+12	12831476543
Negative	67348253.28	71996724.89	37456247271	6267641376	47596615.72	0	1.55549E+11	21670403930	0	9023726528	1.50506E+11	245712882.1	1577979258	196826419.2	0	26258150655	2894295306	0	2.14698E+11	3913396288	5.85737E+11	50332015284	7572052.402	28364664847	2.30537E+11	79136692686	3.48608E+11	334165938.9	0	28630985808	69492600437	94063864.63	2784978166	88442965066	4.08726E+12	0	7.36739E+11	755458515.3	33010092249	17245961790	21103306769	7249000546	132591703.1	1847641921	24766728166	26067875000	4.00749E+11	5.50083E+11	20968632096
Negative	225395161.3	130268145.2	12185813844	7431995968	0	0	57973455645	28301002688	250389784.9	4479996640	63319812500	1051485887	1244720430	2372542339	0	14222340726	2057907930	117274193.5	2.50026E+11	2861489919	83462778898	0	184068548.4	21108287634	9288168683	1.23037E+11	1.01181E+12	89228494.62	16368279.57	29003877016	61757649866	13745967.74	3050051075	76294442204	1.73913E+11	0	1.46408E+11	89672043.01	43595474462	20954037634	6737389113	3146757392	228984543	2181301747	13629002688	26938637097	58156572581	7.75443E+11	14103256048
Negative	157256045.5	51231152.2	18484175676	11334089616	0	1115607397	92121477240	29563155050	238309388.3	7085994310	94624389758	251050497.9	941729018.5	25862019.91	10867709.82	21223131579	2055987909	0	3.69167E+11	2848539829	85225222617	63296448791	8239687.055	9500735420	9493753912	1.50158E+11	4.67626E+11	151438122.3	0	33077079659	79372185633	7496443.812	3663790896	18134911095	2.34965E+11	0	2.48244E+11	372493598.9	51527206970	25193289474	9865516358	24401137.98	233577524.9	1300493599	17111922475	66482454481	57681187767	8.54389E+11	3197518492
Negative	287709918.5	154213994.6	6.08674E+11	6440016304	109614130.4	0	1.21845E+11	26277646060	154161684.8	20367927989	1.20701E+11	182602581.5	1720889946	4050822011	17094429.35	31505444293	7774713995	0	3.32979E+11	9068847147	1.81586E+11	0	61500000	83085516984	22828156250	99482083560	2.39695E+11	1156242527	39031250	32588120924	81179084239	76289402.17	12896739.13	2.46613E+11	1.29762E+12	0	5.46443E+11	0	39182904891	22930607337	15867270380	1229902174	312003396.7	4571483696	28132616168	37604135870	1.24983E+11	4.17662E+11	38253150136
Negative	191798724.3	117401133.9	20784314670	6607982282	71316796.6	0	76564191354	32285571935	0	4359841247	76643839121	932122608.1	1779466336	162423104.2	0	16445031892	5356802977	65655563.43	2.13219E+11	6248524451	85469049610	0	6564138.909	12837287030	8880554217	71528834160	4.92049E+11	106931254.4	0	39788316797	1.12679E+11	18593196.31	1668828490	2.00536E+11	2.49162E+11	0	2.15222E+11	0	48903170092	27580013466	6588711552	1794422395	284405386.3	1774912119	17095209780	22245654146	57924525868	1.09678E+12	14974547130
Negative	170995621.2	207483853.3	31950024083	5856319650	71240831.96	0	69429499726	26665140668	135857690.2	2290014778	66964559387	254878489.3	1148623974	0	0	22831873563	5179474548	85586754.24	3.17341E+11	5963406130	2.13578E+11	0	5602079.912	30328484948	22351602627	94552249042	5.53922E+11	301415435.1	34376026.27	42048943076	63089792556	150726874.7	1120045430	1.62816E+11	6.46643E+11	0	1.26778E+11	251042692.9	39424197044	23459562671	12680769568	5386026820	486932129.2	2041656267	40386009305	49223294472	1.47674E+11	5.14426E+11	22303251232
Negative	56117139.96	146401622.7	13894016734	4746241886	43079107.51	1571160243	76002626268	27001669878	0	14594830629	73516252535	209320486.8	986658722.1	0	277239858	18097988337	7117729716	169559837.7	2.55261E+11	7939177485	1.9769E+11	0	9368154.158	45019268763	13207718560	63265421907	5.79318E+11	257742900.6	8172413.793	23625563895	52934067444	113095334.7	1716549189	85640672414	4.04783E+11	0	1.94661E+11	779784989.9	33411037525	21832853448	9975908215	1514893509	312011663.3	2711106491	17244254057	26044883874	1.35303E+11	8.3971E+11	25971561359
Negative	218257024.8	73514049.59	13396930579	7181128099	113244628.1	1044185124	76192830579	37041596694	202603305.8	7166342149	78247430579	296846281	1403978512	0	9280991.736	14833738017	5916696694	206899173.6	3.29017E+11	7109043802	72278532231	0	0	18181249587	5032811570	1.19664E+11	1.04148E+12	226235537.2	19072727.27	32267466942	91226560331	0	1075500826	1.53056E+11	1.82748E+11	11341322.31	2.04465E+11	321153719	54301725620	32641655372	9523478512	1125614050	373343801.7	2261790083	17667848760	83731027273	50272912397	3.38446E+11	11417662810
Negative	61927116.83	29425509.11	27535785102	5408507503	72556806	7860454984	58880710611	21009347803	225676848.9	2780943194	60908062165	302759914.3	902930332.3	13831189.71	0	12293666131	2670908360	80349946.41	2.1084E+11	2123442122	2.52495E+11	49927138264	0	13704308146	3.59697E+11	95331636656	2.87293E+11	158378349.4	9296355.841	17019404609	66921755627	324224008.6	722659699.9	1.06035E+11	5.04956E+12	0	3.85507E+11	164144158.6	33581412111	22188055198	5741477492	3149569668	0	1570676313	27169290461	34775908360	1.74061E+11	5.06005E+11	4471280279
Negative	255684441.7	54452321.2	9871430364	7629581556	86799247.18	5013826851	1.47566E+11	26118606650	192931618.6	10561665621	1.43703E+11	261417189.5	959592220.8	10650564.62	77693851.94	14999361355	5478382058	0	2.46593E+11	5883704517	99758294856	0	0	17683692597	32830836888	1.02199E+11	5.84651E+11	348387076.5	45578419.07	38466702008	81739687578	13448557.09	2962540151	56702031995	6.69886E+11	0	80921468632	0	42679779172	34442714555	12162244668	3664528231	0	3467058344	16483306148	27496203262	69117168758	6.89574E+11	16839790464
Negative	157343675.4	881720167.1	20302271480	4904967780	107442720.8	6297718377	67629692721	26007788186	330834128.9	8035388425	66636646181	227461813.8	1661112172	0	0	19759018496	3653677804	45755966.59	3.37223E+11	4456969570	3.53174E+11	0	9983890.215	27671019690	35534378282	77445889618	6.15582E+11	239400358	8251193.317	48385526253	99237523270	35821599.05	903202267.3	55127233294	9.33378E+11	0	1.78309E+11	170635441.5	38384963604	30685788783	18784622912	4591401551	1664871122	3814733294	20162662291	46413527446	2.38708E+11	1.15994E+12	11627204057
Negative	231707952.1	237145672.1	12361613652	6302735398	57749472.2	1061343420	60238897959	33222809993	156498240.7	3506004222	64857990148	1091118930	1201957072	18180858.55	13562280.08	12121627023	3376059113	367992962.7	4.24723E+11	4262905700	1.07524E+11	0	24144968.33	15782724138	11190858550	1.11877E+11	8.37416E+11	66261083.74	13306826.18	41065510204	78751479944	46540464.46	1533337087	37932111893	2.35797E+11	0	61431394792	321822660.1	56125084448	27624261084	4788596059	1575286418	367995777.6	3249234342	14671993666	17544347643	74884688951	1.23837E+12	7951898663
Negative	237262969.6	346740011.9	44707703041	8634133572	108954681	2615707215	1.12737E+11	25553624925	107118664.3	24410031604	1.069E+11	125757304.7	1275155635	13960047.7	0	21777778772	3184166965	0	1.26911E+11	4061941562	2.00735E+11	0	7818127.609	43008132379	13376316637	1.57654E+11	4.70186E+11	522972570.1	6269528.921	33050363148	69141699463	107955277.3	1507842576	70543654741	3.80645E+11	0	4.19738E+11	0	32881082290	23810734645	20303020274	5929121646	777338103.8	2107047108	18800098390	58355246869	1.41901E+11	6.38115E+11	19232893262
Negative	153832928.3	474315309.8	32995621507	10193208384	176613608.7	1805053463	62134475699	27352235115	0	6602197448	60037902795	188830498.2	1020447752	9856622.114	9482381.531	20673331106	3951594168	0	2.19087E+11	5366464763	1.39316E+11	0	5587484.812	43396970231	16744473269	1.26465E+11	5.86781E+11	322707776.4	0	49293305589	89324085662	72697448.36	959233292.8	97227743013	3.43647E+11	0	1.06408E+11	0	51785334751	23801841434	11400739368	6727360267	1139843256	2523859660	15786054070	44283993925	96172487849	9.56621E+11	21851416768
Negative	153142041.4	1076513919	12739762313	6781359743	0	6809873662	58718494647	24568715203	0	3074752320	59607870807	285338329.8	1162394004	638984296.9	15254104.21	20628732334	3355320485	431587437.5	1.77512E+11	3980494647	71843789436	0	31869379.01	16317563883	4646766595	0	4.3975E+11	85947894.36	7043540.328	30237508922	98069905782	52114917.92	2057593862	1.86176E+11	1.50848E+11	0	1.38418E+11	577298358.3	52122454675	22641154176	8215144897	1374062812	1698189151	1355867951	15211532477	21243197716	49983206281	8.3551E+11	15806443969
asymptomatic	189047257.9	844974329.1	12460263127	8770238040	94703617.27	1710404901	88027795216	23831862894	0	8063605018	88433995333	815700116.7	949170361.7	0	7001750.292	11767687865	3816874562	147561260.2	89830391482	4528670362	79916970828	61302042007	43899649.94	25099880980	4562909568	71883539673	6.10696E+11	128243290.5	24857642.94	35230847725	54450757876	59347724.62	2947163361	1.29652E+11	1.97394E+11	0	1.03618E+11	205802800.5	37095411319	26123018670	8904471412	5259810385	1591014586	1542214119	10561512252	27358122520	56513968495	1.15127E+12	15890354142
asymptomatic	208401658.8	702558056.9	8053816351	7236684242	88394549.76	847354265.4	72732732820	22278795024	0	8583081754	72901281991	1263056280	1210220972	0	54436611.37	22763691943	3446077607	0	1.89924E+11	4145448460	1.84295E+11	60728860782	41431872.04	27256081161	4686195498	85109190758	7.31954E+11	70572867.3	0	34980083531	67358172393	63441350.71	1137253555	2.16131E+11	2.13855E+11	0	1.31906E+11	0	42647433057	26780932464	11871687796	2418960900	1846472156	1359488152	38253723341	24772427133	1.26303E+11	9.46392E+11	14444290877
asymptomatic	0	280643827.9	9049339185	15588864100	126567950.2	0	57649416761	25352097395	0	5275340317	57098418460	356094564	1052911665	0	328293318.2	15306020951	4434245753	208422989.8	1.89114E+11	4673892978	1.08154E+11	60484852775	16614949.04	14196716874	5654699887	1.30133E+11	6.09237E+11	103827293.3	0	34254825595	79174938845	51844847.11	2906054360	1.02381E+11	1.64996E+11	0	1.08288E+11	0	38195185730	22952639298	9090415629	1690245753	0	1824003398	17799021518	17647038505	74308942809	1.91426E+12	15909960362
asymptomatic	244996321.3	221209687.3	16215925199	7753952177	45638258.74	0	68516773145	20471314531	421397915.4	5136378296	68225198038	406144696.5	796209687.3	12611281.42	18654813	13413551196	4612749234	236041692.2	2.33361E+11	5840759657	96232172900	57540679338	0	21799337830	5727896996	1.20837E+11	9.48394E+11	88363580.63	0	50321057633	99569396689	54701410.18	598893930.1	79393616800	1.95802E+11	0	1.20045E+11	343922133.7	49831705702	27397985898	6338169834	2806068670	425497854.1	2132912324	13192515021	20436996321	66806434703	1.09911E+12	15352427345
asymptomatic	240724789.9	488042717.1	14977771709	9063191877	0	6401431373	97032265406	30158668067	184621848.7	8465102241	1.04984E+11	348953081.2	1337724790	13822829.13	0	15577703081	3198082633	96039915.97	2.21949E+11	3331394258	88660995098	64440030112	26440476.19	19536089636	3748445378	1.24114E+11	8.00901E+11	186876750.7	8971288.515	41978548319	66750704482	28691876.75	685237395	1.10021E+11	1.81203E+11	0	2.06867E+11	483012605	45158006303	24040060924	13834726190	4543292017	1023274510	1490305322	13638125350	26108000700	66275125350	8.81335E+11	12678651261
asymptomatic	151401484.9	1616208452	8199149058	6456263278	118877784.1	5658635066	95719051970	27914847516	71905197.03	9812839520	98233002284	211451741.9	1471334666	29511136.49	240997715.6	18419127356	5094694460	0	1.86045E+11	5094694460	1.05949E+11	57916833238	30296973.16	10476665334	14556260423	1.29505E+11	1.05053E+12	118201599.1	30122215.88	57258800685	87374394061	160908052.5	1164479726	1.51051E+11	3.96931E+11	0	1.1137E+11	118206167.9	43806587664	26448926899	10157362079	995275842.4	3312779555	1059314677	22982969160	24766370645	73199161622	7.05625E+11	16639013135
asymptomatic	145666446.5	126770805.8	10918611625	9725656539	0	1910536988	84673226552	28363044914	0	5538276750	86667278071	1034086526	2262949141	0	6014531.044	19382824967	7225992734	241359313.1	3.20353E+11	9462145310	1.04672E+11	64281034346	19536988.11	26907780713	8323249670	2.09763E+11	2.75722E+11	222016512.5	25349405.55	56109825627	1.18956E+11	166939233.8	2741991413	1.31263E+11	2.34757E+11	0	2.10698E+11	145760237.8	51802475561	32492710040	11424820343	4939356011	0	2200152576	16985780713	34571745707	78137313078	6.33437E+11	12760161162
mild	62717622.08	171067940.6	8958237261	6768226645	50996284.5	0	1.00332E+11	24543958599	174386411.9	3555820064	1.06645E+11	415420382.2	806691613.6	0	0	36621511146	6395867834	3825040340	1.64422E+11	7071598195	1.55555E+11	58203349257	0	37642933652	5680950637	1.00203E+11	8.70737E+11	290055201.7	8437898.089	50014319002	59326804140	11886411.89	1575768047	1.95339E+11	1.69233E+11	0	4.15292E+11	324620488.3	43256691083	24973798301	6748450637	2143346603	221553078.6	2372452760	16521559979	53310450106	1.07164E+11	6.77931E+11	27104207537
mild	0	244890069.5	6650606457	6468540253	38520228.85	0	62757345729	22385801389	33185941.97	3744850020	63786943196	300691458.9	443142215	19626072.74	0	10642454434	3647854924	152935022.5	2.23275E+11	4086984879	1.07322E+11	50525941970	0	15837626073	63416019.62	89043090723	4.50384E+11	39684102.98	0	24583588067	72760807111	38872905.6	2408543931	1.16744E+11	97563324888	0	1.33547E+11	157998774	40006707805	23778623621	6129425828	2554395178	425617490.8	1652128729	9499167552	16735304454	73879631385	1.45437E+12	10444302002
mild	52671984.05	262245264.2	13335962612	8182738784	17367397.81	936392821.5	69315062812	21580713858	263966600.2	4564748754	70973437188	500479561.3	520188933.2	15863908.28	11023429.71	11418082253	5332895314	488926719.8	1.50853E+11	6267534895	51165040379	60338281157	0	15512096211	2444616152	87554726321	9.09275E+11	59423728.81	0	24357135095	1.27154E+11	23869391.82	968831007	49763318046	83923829013	0	1.39941E+11	169436689.9	47867843968	23907399302	6610517946	1471309073	561263708.9	1406771186	12418385344	24236377866	36073621137	6.58719E+11	6183742273
mild	135722463.1	235920208.2	20679152645	6271479618	25093235.04	0	0	26366013010	137487424.1	4088828274	0	248722029.5	1260914571	0	7603209.02	17934013010	6219932784	477264093.7	2.7431E+11	6760137034	1.06118E+11	50554726800	10558976.58	39452737641	6942273200	1.14234E+11	1.06367E+12	43564180.4	7724631.396	33212547268	2.07347E+11	7803555.941	1261849089	94611446661	2.0048E+11	47084128.36	3.16557E+11	374415004.3	42146194276	31067897658	9022778404	1502723330	388734171.7	1809431917	15248422810	56367166956	79448911969	9.21858E+11	9632743278
mild	190166021.5	1074732473	9786897204	6065315699	106682150.5	0	78376743656	21116970753	280182795.7	3198176344	83718079140	323876989.2	566422795.7	0	0	11591187957	5071158710	221399569.9	2.53395E+11	5887331613	99459118280	48741459785	20594838.71	11080058065	3406150538	77899995699	6.59199E+11	66763440.86	10203010.75	38205297204	1.39084E+11	47102795.7	56671827.96	83594451613	1.14976E+11	0	3.06382E+11	291383225.8	37860651183	21624927312	2833665806	671290322.6	2281923441	1000784516	10990584946	14332849462	67989418495	1.20178E+12	10969602581
mild	419797890.1	2432521377	11836830094	8348365353	112269294.8	1459013881	1.21328E+11	25646890616	208936701.8	5696024986	1.3068E+11	268313159.4	1039106052	0	12834536.37	13683342587	3529318712	57593003.89	1.29625E+11	4306441421	78418322043	60341531927	14153248.2	14373553026	4578081066	1.60498E+11	3.47663E+11	54615769.02	0	49027180455	96066302054	46963353.69	970836757.4	67116605775	0	0	3.03777E+11	0	41282104386	29936566907	8808716269	3139655192	5695075514	947911715.7	10740287618	39991163243	58785228207	7.53238E+11	8696645197
mild	0	313332426.3	7416085714	5906401361	0	1105702494	64819043991	22734219048	130884353.7	2770117914	64550684354	395558276.6	287075283.4	0	9595464.853	10068239002	5056429478	124150113.4	1.67E+11	5142102494	61552334694	52606064399	0	13706858503	2444076190	80297728798	6.16264E+11	81719274.38	0	28777893878	79664160998	10221768.71	835770521.5	99094530159	87813023129	0	92837653515	596236734.7	39216760998	19089555556	5336703855	1133569161	630154195	1556956009	10571601361	32233790476	42685081633	1.00107E+12	11274871202
mild	53042027.19	106690976.5	13697032550	5019449526	77578491.97	1874042439	80677187474	25343899876	150943963.7	6147348166	78451121961	300590440.9	653834775.4	21967449.53	0	11673478780	2942081994	65712402.14	1.3066E+11	3432491553	60379956737	51747046148	0	20406517511	2789574372	64648273177	3.94234E+11	129606098.1	6816646.065	30167953440	61094867738	53198599.09	732014009.1	62561284302	1.34782E+11	4149567.367	2.44308E+11	107807993.4	35120560363	20217130614	6382321384	483354346.9	263840543.9	1803674083	10732666667	20238903173	41112845488	1.07039E+12	13178632880
mild	308245997.9	2723334578	11859200107	6815592316	0	0	90008558698	27529274280	0	3902314835	92754022946	314217716.1	901586446.1	16385805.76	0	16398104055	4175124333	182741728.9	1.55321E+11	4877965315	73349672359	61954544824	0	15086267876	4040462647	2.76314E+11	7.55438E+11	43310032.02	0	27450423693	74914488794	28423159.02	678347385.3	1.29884E+11	1.39081E+11	0	2.11261E+11	984306296.7	40089405016	24137351654	6835083778	2237251334	6280537353	841372465.3	11287924760	26172190502	50702216115	8.8541E+11	11867351121
mild	34765709.16	524074057.5	17736851885	6879106373	30508078.99	1791148564	74015348294	29846638241	0	6746726212	83022938061	409632405.7	1037885548	20253590.66	0	13341452424	4722408887	212169658.9	1.53337E+11	5737795332	83156485189	55092576302	0	25413434919	4567438510	44835877020	4.04607E+11	105877468.6	0	55045988330	1.24701E+11	14977558.35	333611310.6	2.70501E+11	1.82243E+11	0	2.86579E+11	703420556.6	42775719031	27652706014	6492234291	968045332.1	885946588.9	1200149461	16836002244	21757013016	57353761670	5.98507E+11	27714208259
mild	201209538.3	376892947.7	14305816337	6593084729	0	1130459665	79517150685	26737493151	51511415.53	6140557078	80821252664	424303399.3	858517503.8	16196347.03	0	14293732623	10025393709	106737189.2	1.26752E+11	11212119229	1.17704E+11	61196678843	16858447.49	16717193810	3717939625	1.15029E+11	7.79611E+11	140890918.3	0	33395883815	75166067478	17537290.72	504500761	50947656012	0	0	2.14712E+11	1089646372	36453732623	23319172501	11043928463	2249903602	661116184.7	1790606799	10387497210	32958366819	86711339422	1.02846E+12	17024009132
mild	466141748.9	976791960.5	10894504937	7512492948	125895627.6	2303700987	1.15993E+11	36495954161	0	4385767278	1.32913E+11	345054301.8	1001765867	0	0	13658195346	5305330042	135299012.7	89638501410	5350453456	59728734133	77106240480	0	8099229196	5662651622	1.14567E+11	4.24564E+11	26101551.48	0	39991247532	90751313822	0	888425246.8	88830169958	1.91147E+11	0	1.64662E+11	145145980.3	53856643159	32702196756	5902190409	1192407616	2429515515	493687588.2	9766014104	22835918195	41373681946	8.19127E+11	8116968970
mild	271359683.8	299746047.4	12714341403	5420691206	0	1366030138	92941280632	25587804842	160764822.1	2191188735	90015305336	173155138.3	1274069664	1266836462	8214426.877	15822786561	4017357213	53782114.62	1.63299E+11	4291498518	63566666502	56861105731	15428853.75	17477736660	3768145257	75993912055	5.8763E+11	67052371.54	18305335.97	44590525692	85596402174	0	250984683.8	1.52451E+11	1.41897E+11	0	2.04427E+11	68602272.73	43570660079	20402901680	5446479249	644113142.3	644641798.4	1019510375	13396723814	20725230731	47759898221	9.97747E+11	10896403656
mild	102771980.3	339287181.6	22353499589	7062509860	168247329.5	2076102712	1.21714E+11	22735880855	108268282.7	5418608874	1.24588E+11	334909613.8	837338126.5	16257189.81	16948233.36	18255798274	5088048069	94178307.31	1.55698E+11	5652195152	1.13838E+11	51818281430	8223911.257	21771271980	4988514380	70669200493	4.3087E+11	71734593.26	8053410.025	29110679540	98442050534	19202958.09	362438373	1.29513E+11	1.74877E+11	0	2.59438E+11	436131060	37981838537	21017805259	6809329499	488660230.1	644085866.9	1023092030	11290713229	21300328677	78250774856	1.65443E+12	10218404273
mild	206928404.3	2087138044	17728420683	8441680861	308292934	0	71130565746	31296019654	0	3540191858	73789909686	480921853.1	771765091.2	15222274.22	0	12726046327	5072864296	540541881.1	2.46015E+11	5590864764	81329353767	55489358914	12070191.86	22649195601	3384919045	70580597567	1.00358E+12	64853532.99	0	29591927000	1.16218E+11	34399157.7	753246139.4	2.73834E+11	1.12031E+11	4467477.773	1.24036E+11	308276555.9	36597809078	21205657464	4832663079	1137729995	4037341132	1214346748	14614062237	27958201217	56638294806	8.87406E+11	22649128217
mild	0	205712000	19974769684	5880008421	0	0	1.10718E+11	28510112421	61694736.84	9205287579	1.13343E+11	246466105.3	851145684.2	0	6731789.474	11284661895	4975345684	47414736.84	1.69062E+11	5493851789	1.16177E+11	55690088000	0	15300764632	3458041684	1.21859E+11	7.29236E+11	111306105.3	7584421.053	27038404632	89599923368	6818947.368	856996631.6	1.42279E+11	1.21921E+11	0	3.65463E+11	204434526.3	39978715368	22129376842	9091048842	2952007579	436050526.3	1380976421	12091432421	18951641263	80726394947	1.19194E+12	15052283368
mild	158233486.9	362661546.3	13258221710	9459335381	0	2192452637	74042585765	26076696877	0	5002306196	78287527394	390275473.6	493685611.9	0	14487455.2	11687069124	3197381464	58970302.1	1.73629E+11	3891268305	1.02501E+11	61606009729	98892985.15	13021617512	8083113159	1.06266E+11	7.29292E+11	34377368.15	0	29278431644	1.04137E+11	11045570.92	770136200.7	1.30129E+11	1.10608E+11	0	2.02913E+11	0	42200255504	21126649258	8229131592	1329623656	662081413.2	752220686.1	12917993856	20389027650	69883679980	8.74495E+11	11855342038
moderate	88773100.62	115660677.6	22143563655	7439190965	167920431.2	193731519.5	1.00341E+11	24278836756	101609342.9	8477563142	1.0601E+11	1232951745	1329725359	152359342.9	20368583.16	16380978439	18265686345	92912731.01	1.09425E+11	20123072382	2.45317E+11	61862944559	0	27251336242	8276703285	2.2799E+11	5.34805E+11	199164271	0	36036020021	46720138090	75553388.09	972820328.5	49959679671	2.64941E+11	118083162.2	2.72305E+11	185977926.1	41103882444	21950112936	16260320842	5104690965	146306468.2	2344293634	30235767454	18054282341	1.70708E+11	1.26727E+12	8613340349
moderate	89732311.32	2211730542	53707271816	11197471108	298395047.2	0	2.06598E+11	28109878538	154105542.5	16983185731	2.23794E+11	313556603.8	767982900.9	34623231.13	0	25609254717	7585633844	0	2.08241E+11	8775250000	2.43345E+11	73719192807	19894457.55	24837787146	9502658608	1.75948E+11	4.71943E+11	184499410.4	0	54153550708	48570139741	33882075.47	184852594.3	73646945755	4.1791E+11	74686320.75	2.62003E+11	187988207.5	44179589623	26751566627	11945155071	6816037.736	4725236439	2683365566	20538451651	29930429835	1.78021E+11	8.05508E+11	11416211675
moderate	54919243.19	721617443.5	95250586525	11952926165	254001384.4	0	97590520074	24195904476	259261190.6	3601407014	96622027227	1024996770	237018458.7	0	11129672.36	33860206737	14115150900	48623904.01	2.47885E+11	16190970005	1.63015E+11	63085105676	0	83011447623	21417445778	1.02388E+11	4.90266E+11	1263885556	19039686.2	28941794186	57571826488	129412090.4	1115179511	2.84857E+11	1.05378E+12	0	4.88337E+11	0	37187873096	20087624827	21828384864	5735110752	1740990771	5974369635	23839803415	20116268574	1.13142E+11	8.46176E+11	87085536687
moderate	211444104.1	101998468.6	25891796325	7823453292	217896886.2	0	71806014803	24360718224	55001020.93	5663835630	71968189382	442249106.7	666566105.2	1296747320	0	14698827973	7467490556	151385400.7	3.45637E+11	7940044921	1.61703E+11	66159235324	0	24988377233	4000396120	79468387443	7.24199E+11	51216436.96	0	28755531394	93409623788	13466564.57	60271056.66	1.60912E+11	1.29266E+11	0	2.30006E+11	147235834.6	36767416539	19897342011	10181773864	2049745789	310513016.8	1532284329	14757034712	17199075549	1.13005E+11	1.27378E+12	14749831547
moderate	160077327.7	1507020516	27551113098	6936815360	125352446.1	3193418727	91994000526	32295612835	0	5904140452	94145369805	273022093.6	699866912.2	765182535.5	0	16504241978	4198035771	232799053.1	1.44485E+11	4600120463	1.21838E+11	63293115203	14607048.92	28123836402	4779807996	1.21927E+11	4.91249E+11	50492898.47	0	35044410836	61337952656	26081009.99	0	1.0646E+11	1.82591E+11	0	2.85587E+11	210142556.5	41252518148	22113815360	9822159916	6067821673	3265933719	1614719621	11950480800	40409099421	82778820095	2.04558E+12	10342650184
moderate	274224958.9	745377668.3	30083972085	17873312534	157807334.4	0	95687330597	31325548987	138573070.6	5470117679	1.00733E+11	474522714.8	705803503	125795840.2	0	25557751505	6670953476	94501368.36	4.67857E+11	7560469075	1.1328E+11	73986363985	0	29458604817	14121806240	94642827586	6.35837E+11	143857142.9	12610290.09	28684505200	1.04919E+11	0	0	1.20397E+11	5.77145E+11	10843088670	1.72171E+11	50578544.06	40855185550	27952081007	9296586207	1488325670	1545876847	1518270936	21602178435	19183890531	78419856048	1.27579E+12	11149997263
moderate	159868961.7	445277623.5	35171054414	15333347029	0	0	68640855636	32348224875	246256524.2	7602830650	73131626319	298949472.5	810473625.8	0	318765130.5	16579342032	8087245419	150343697.9	3.36984E+11	9666133815	1.21629E+11	70588491394	19184897.28	27622470850	6541649084	75451751249	4.93802E+11	150204330.9	0	86350605775	1.27388E+11	14382565.24	0	97557210994	1.56045E+11	0	2.28603E+11	0	36013232093	25261445308	7171900611	2591220433	0	2373796780	15813549139	25996021099	87814940033	1.44304E+12	10666661855
moderate	110738743	207777204.5	51303903377	16279521107	0	0	1.06462E+11	19025089118	45366791.74	6359926360	1.1098E+11	514675422.1	2284237336	52132270.17	13198405.25	27443176829	5934576923	57020168.86	1.34251E+11	6830264071	3.43231E+11	57384908537	16968105.07	40838057223	23131627111	1.65598E+11	3.01121E+11	194080675.4	0	37038141182	1.58611E+11	32282363.98	13434333.96	97593450750	6.20302E+11	0	2.9455E+11	247152439	30281138837	17416450281	13096695591	6799983583	280129925	2189313790	16526586304	27800856942	2.32685E+11	2.08309E+12	26155031895
moderate	36168674.7	501794511.4	28328078313	13495609103	44417670.68	2039275100	91861248996	41646443106	47726238.29	8225656627	1.04275E+11	356544176.7	1486546185	2935002008	0	16342511379	15738165997	179301874.2	3.11505E+11	17860271084	82404992637	82470798527	18100401.61	16426206827	14026434404	74249001339	6.28769E+11	29694109.77	0	54305404953	1.10932E+11	0	19523427.04	2.20853E+11	1.6564E+11	0	2.31748E+11	33844042.84	42172795850	27275459170	8162726238	374708166	879170682.7	1254141232	17990233601	27013660643	56606362115	1.00952E+12	13235177376
moderate	153058852.1	350254377.4	17094901265	12385734436	378656128.4	0	59736133268	22425984436	66196498.05	7587305934	59967426070	413833657.6	1481632296	23332198.44	422093385.2	24331598735	4442509728	96137159.53	1.52013E+11	5541250486	1.4866E+11	59315520914	0	27711692121	7716030156	70084231518	8.42703E+11	139026264.6	0	33743433852	1.35491E+11	115780155.6	1162188716	1.67168E+11	2.67692E+11	0	3.01551E+11	0	32583836089	23791831712	9404215953	1312881323	0	1771082198	21304584630	26961450389	1.09552E+11	1.67424E+12	28573825875
moderate	135408184.7	761066107	28372092865	12336895068	0	2328581847	59732735047	31355296957	275356768.1	7203036726	59217157922	623696222.5	1781361490	0	0	15598297482	7141613326	90702518.36	4.0928E+11	0	1.30943E+11	61189772823	16200419.73	28839366737	11122883526	97251853620	4.36865E+11	157031479.5	0	52224291186	2.88864E+11	18726652.68	219735047.2	1.72843E+11	2.82009E+11	0	1.85224E+11	140450682.1	39558459601	32284332109	8269167366	3119524134	1307791710	2424395593	17448002099	24325000000	90419132214	1.09819E+12	12865386674
moderate	0	669088063.7	38681470557	15096491777	227495490.7	0	1.49434E+11	34409198408	311417506.6	12478206366	1.49282E+11	160323607.4	1131097613	741456763.9	0	17308638196	8049768700	86760742.71	3.41921E+11	9853668435	2.19345E+11	64260216446	13741644.56	36718109284	12731204244	82718319894	4.85124E+11	166827586.2	0	37478593103	1.31048E+11	10771883.29	0	93650215915	4.65583E+11	115786206.9	3.9198E+11	313554376.7	33695176127	25739590981	6656152785	6389137931	1549541114	2229089655	15755585146	25336324668	1.50923E+11	1.71716E+12	11854073740
moderate	370011566.3	401614939.8	12766781687	8229915181	0	1411874699	89861251566	24053363855	0	4853031325	91855886265	1168355181	967227469.9	0	0	15134228916	4771522892	54267469.88	1.95293E+11	4906709398	1.17662E+11	52378786024	0	26068151325	3431781205	85313860241	3.8503E+11	67501204.82	0	35475612048	1.0484E+11	14845301.2	288174939.8	1.21387E+11	1.7711E+11	0	1.53282E+11	597758554.2	43814312289	24856133494	4762907952	2214885301	736344096.4	1158427952	15103684337	22922090120	82141312289	1.22868E+12	7249571566
moderate	222519919.5	118560965.8	21859882495	9932652716	15330784.71	524699396.4	1.00508E+11	21610360161	2370002012	6541771831	1.0586E+11	454307847.1	954278873.2	12394768.61	14394768.61	10807311469	5306522334	69038229.38	1.7776E+11	5761029779	1.59975E+11	46778629376	0	16773008853	4067016499	1.17201E+11	4.53964E+11	58511871.23	0	44516739235	98703879678	37404426.56	591529175.1	76084696982	4.6523E+11	1012571429	1.31197E+11	138293360.2	44475321932	21086472435	8251914286	3113029376	246216901.4	1852254326	11380266398	33524627767	1.1173E+11	1.24814E+12	9737736016
moderate	127771382.5	46887036.04	26796017214	8609081764	0	1688570737	1.40899E+11	22710944056	0	8160563206	1.62954E+11	473286175.4	1130589564	218102205.5	11507261.97	16838103819	5521592792	94373856.91	1.09981E+11	5762291017	64800167294	60336564820	0	21333306616	5761775148	84231998924	5.94957E+11	35899408.28	0	39916745562	93384545455	0	9173749.328	93479869822	1.7918E+11	0	1.59872E+11	258708983.3	54063548682	22203465842	6561842926	1395880581	70168370.09	1250118343	14327544917	25627968800	44793209252	9.05121E+11	10343047337
severe	231635194.6	71016920.47	39929217597	3843895431	0	366740101.5	1.40423E+11	19779902200	0	2805543824	2.01374E+11	211867343.5	728053130.3	169423011.8	0	28269947547	15652883926	0	2967471743	16604964467	1.66192E+11	39448898477	0	51987319459	9996537733	20742873773	5.44279E+11	222436548.2	0	5.62192E+12	45317019966	0	1725736717	1.74385E+11	3.65229E+11	0	5.19265E+11	300613874.8	65674120135	78186406091	8665905922	3043719797	134344839.3	1508516413	1.16587E+11	3.03988E+11	1.1624E+11	7.78271E+11	15854825042
severe	144445466.5	514653526.1	53836833990	13132210250	109578624.6	1245247481	1.7995E+11	27177777486	0	4386208936	1.80828E+11	474584756.9	3587308804	0	0	17986216820	8522974157	97091546.21	2.1801E+11	9257401226	2.73454E+11	52378348664	0	41280218572	23474620237	1.01378E+11	4.00663E+11	57515111.7	0	36222017083	58665710031	25579062.64	57033727.55	79087258432	1.05292E+12	1032660096	5.04226E+11	855526062.2	33538394656	21815503285	9116189663	1788652212	911778361.8	1212741568	12693635129	23427860710	1.90205E+11	1.22714E+12	6241791502
severe	333624449.9	106600978	36566260636	17807393154	142121760.4	56627872.86	1.67968E+11	27664341320	241722249.4	6869494866	1.72783E+11	366455256.7	2847501711	26000000	0	13572116381	5234295355	320848899.8	6.17875E+11	6815372127	2.06711E+11	63841066504	10319315.4	26210047922	8777173105	98123117848	3.87684E+11	67536919.32	0	31601670905	80069103667	18527628.36	713253789.7	74576945721	4.48423E+11	667096332.5	4.18291E+11	794738875.3	48360934963	22700257213	7241610269	1323092910	389589731.1	1735143765	12928185330	19041922738	1.44074E+11	7.86193E+11	4915943276
severe	222470774.1	134991311.2	27218563191	5813088468	92432069.51	413433649.3	1.02757E+11	19331887836	201822274.9	6405369273	1.02925E+11	344242101.1	818887835.7	18313981.04	0	10998863349	2387787125	71483807.27	3.24256E+11	3499022512	1.62361E+11	48367211295	18629936.81	13468033570	8594522907	96894849131	4.1422E+11	46830173.78	7534360.19	23140236572	50848960111	18067930.49	275503159.6	1.07377E+11	3.70041E+11	2517364929	1.34588E+11	555823459.7	36138751975	19082577804	6390353870	958095181.7	277301342.8	1354738547	10315199052	14048849526	1.21242E+11	1.63262E+12	9903431280
severe	111008992.8	85678057.55	43441894335	10133515737	0	0	1.75986E+11	25331913219	310953687.1	8431570594	1.70451E+11	1231047212	1497557554	22175809.35	9337679.856	19321262140	11739064299	174524280.6	3.15649E+11	13647375000	2.53577E+11	55311455935	0	32014326888	34946463129	93786672212	5.12212E+11	145528327.3	0	42136119604	98792521583	38842176.26	296906025.2	51278290018	8.97053E+11	0	3.17184E+11	102943345.3	35815769335	19671658273	8879967176	4614479766	153074190.6	2491596673	14171295414	20566358813	1.76255E+11	9.51631E+11	11582904227
severe	177082233.1	346906073.2	58907904187	6729604300	119972463.2	0	2.03092E+11	22158804979	101622029.4	7773622029	2.08252E+11	370067898.9	1169325538	17470765.75	6575631.837	44412447756	5869454923	50521689.93	1.34188E+11	7062037722	1.79643E+11	44544798567	0	28767625802	26635301018	80151445492	4.07896E+11	352777819.7	0	27116115805	76352898152	30214635.99	580565447	78414044134	9.98127E+11	0	3.23516E+11	518069030.6	31062588834	16991156922	9689908714	11123717465	479900037.7	2020786496	14700981139	23418882686	1.32566E+11	2.95731E+12	11037782724
severe	0	803056783.9	17717413568	7840221106	203920603	0	1.32726E+11	28112110553	149493969.8	5522101005	1.39232E+11	491195477.4	720678894.5	22819095.48	10889447.24	25491573367	10175837688	89078391.96	1.30536E+11	11405189447	1.57259E+11	58702015578	0	19725616080	7815630151	88667569347	7.21418E+11	134672864.3	0	41855409045	72830583920	12443718.59	191576884.4	1.211E+11	2.25421E+11	0	4.12887E+11	75758793.97	43314521608	21256907035	8018336683	3003881407	1385884422	1861576884	15934625126	18539506030	1.17286E+11	1.84085E+12	9313169849
severe	262811520.7	728196313.4	40741798157	8001035945	28822119.82	829294930.9	1.3157E+11	28878039631	340256221.2	14089778341	1.34438E+11	363187096.8	794103225.8	119224424	45893548.39	24504473733	5714742396	0	1.57201E+11	7319440092	1.36328E+11	53696712442	18845161.29	83132054378	15370830415	86311987558	3.77703E+11	430513824.9	8460829.493	31445130876	67958136866	0	832016129	2.91007E+11	8.4212E+11	0	3.32154E+11	234603686.6	41584611521	26096727650	14620197235	3193777880	1278346544	2802676037	20000368203	32475181567	94516257143	6.77494E+11	34352313364
severe	120118372.9	366040219.4	26994472578	10828698812	84406307.13	0	2.00833E+11	28795870201	395442870.2	4636783821	2.00354E+11	394018738.6	3142737660	43406764.17	0	29565515082	4468201097	150919561.2	1.77152E+11	6511881170	1.63892E+11	55826992230	11266910.42	9802380713	12576588208	84311179159	5.4996E+11	17322669.1	0	39057579982	71305369287	0	0	51814335466	3.82482E+11	0	2.78272E+11	336716179.2	40307552102	24167585923	7369534735	753622486.3	597404936	1432357861	13842871115	22366830439	1.15127E+11	2.32735E+12	4898710695
severe	271193409	168277147.5	15661727175	7177273906	0	0	70047419233	27770015127	467649378.7	2685747704	70188446245	1163427877	1387962723	182873041.6	22320907.62	15512793625	4042470016	0	3.85517E+11	5176327391	1.18909E+11	66463095084	0	22070683955	14644512696	60964409508	8.20367E+11	52503511.62	0	51004725554	67652286332	0	120334413.8	51420541329	3.50358E+11	6796326.31	72185656942	308976229.1	45934394381	24127776877	7092217180	1763131280	353941112.9	2466524041	16329887088	15550445165	83333767153	8.27069E+11	8230944354
severe	85878865.04	120813750.5	60635049109	5707817024	0	0	1.31958E+11	22098146599	0	10708570025	1.39996E+11	401448163	1486561659	0	0	22859230993	3928885777	145188432.2	2.22156E+11	5030927246	2.12446E+11	44582971990	7681338.669	44442186613	7440981084	86564140778	5.5325E+11	386630774.8	16157875.59	42520473263	1.11927E+11	9929428.883	345508548.6	1.02491E+11	1.91428E+11	9063659.513	2.50224E+11	296599490.7	34359046926	18393934885	9991222626	2633839214	308634776.3	2228423427	15445730084	23486749727	1.47246E+11	2.21855E+12	15897739542
severe	224598831.5	97797955.21	43573468354	16201801363	131519961.1	0	1.22563E+11	20557767283	288089094.4	9644989289	1.32397E+11	1172211782	1331143135	0	16483933.79	15356435248	9883589581	0	2.0286E+11	10858287731	95830466894	61033426972	0	53850569133	7068711782	1.25964E+11	7.41658E+11	112664070.1	8392891.918	40472145083	1.13975E+11	61370983.45	0	2.75388E+11	2.05504E+11	0	1.56247E+11	313955209.3	35135977118	19375796008	8770215677	1319844206	199901168.5	2453458130	16130720058	19018722493	70788184031	9.8076E+11	20418883155
severe	124359776	451805879.6	31793993934	15098768082	226453103.1	0	97797529165	26040402706	0	10081566496	1.03697E+11	322713952.4	638868408.8	0	83743817.08	23108081195	4572076062	290614092.4	2.39583E+11	5287103126	1.62419E+11	60948249183	13103593.09	24007910406	8836816146	81921174522	7.57809E+11	105959869.3	0	24364235651	99854296780	9546430.238	160856276.2	67633218385	3.00213E+11	0	1.23909E+11	74231451.24	38299129725	22409234251	11328335978	2921874008	1027391507	1614960803	21673692954	30686927671	1.11805E+11	1.42761E+12	11993572095
severe	110959634	1203519376	25375715285	9523613025	179778256.2	805655543.6	72486265339	34067666846	253120559.7	4338166846	75180540904	447363832.1	658224973.1	37597416.58	0	13161522067	7406455867	38318622.17	2.97471E+11	9297990850	1.44678E+11	73076833154	0	46273227126	18660600646	67515273412	4.96365E+11	85664693.22	0	36091493003	88599623789	11068891.28	0	1.41337E+11	0	0	2.50372E+11	129656620	37569836383	20573954790	7876175996	1563226050	2343309473	1730656082	16425888590	15924031755	1.00185E+11	8.99673E+11	11425277718
severe	236989052.8	114799619.2	36444697763	11566471204	85899095.67	2967429319	75442199905	24398595907	319129938.1	5258687292	81929274631	437108519.8	1319079010	145633983.8	9612089.481	21637482151	6817120419	0	2.53377E+11	7621449310	2.27303E+11	58517552594	0	23714646835	12688250357	70200862446	3.02768E+11	105589243.2	0	37917122323	93596797239	0	30070442.65	79208046644	3.51231E+11	1718508805	2.3833E+11	385294621.6	36697620181	21308096621	10000935745	5806730129	353826749.2	2031901951	20626632080	21688072822	1.67865E+11	2.50181E+12	9487350309
[truncated: 229 more columns]
