# Supplementary material for: Amino acid catabolite markers for early prognostication of pneumonia in patients with COVID-19
Source: Nat Commun. 2023 Dec 20;14:8469. doi: 10.1038/s41467-023-44266-z (PMC10733290; doi:10.1038/s41467-023-44266-z)
Supplement: Supplementary file 5 — Supplementary Data 2 [file 41467_2023_44266_MOESM5_ESM.xlsx]

## Sheet: Table-SX2_Lipidomics
Polarity	Positive	Positive	Positive	Positive	Positive	Positive	Positive	Positive	Positive	Positive	Negative	Negative	Positive	Positive	Positive	Negative	Positive	Negative	Positive	Positive	Positive	Positive	Positive	Positive	Positive	Positive	Positive	Positive	Positive	Positive	Positive	Positive	Positive	Positive	Positive	Positive	Positive	Positive	Positive	Positive	Positive	Positive	Positive	Positive	Positive	Positive	Positive	Positive	Positive
NAME	AcCa(12:0)+H	AcCa(13:0)+H	AcCa(13:1)+H	AcCa(14:1)+H	AcCa(14:2)+H	AcCa(16:0)+H	AcCa(18:1)+H	AcCa(18:2)+H	AcCa(19:3)+H	Cer(d18:1_16:0)+H	Cer(d18:1_16:0)+HCOO	Cer(d18:1_22:0)+HCOO	Cer(d18:1_24:0)+H	Cer(d18:1_24:0)+H	Cer(d18:1_24:0)+H	Cer(d18:1_24:0)+HCOO	Cer(d18:1_24:1)+H	Cer(d18:1_24:1)+HCOO	Ch+H-H2O	Ch+H-H2O	Ch+H-H2O	Ch+H-H2O	Ch+H-H2O	Ch+H-H2O	Ch+H-H2O	Ch+H-H2O	Ch+H-H2O	Ch+H-H2O	Ch+H-H2O	Ch+H-H2O	Ch+H-H2O	ChE(16:0)+NH4	ChE(16:1)+NH4	ChE(18:1)+NH4	ChE(18:2)+NH4	ChE(18:3)+NH4	ChE(20:2)+NH4	ChE(20:3)+NH4	ChE(20:4)+NH4	ChE(20:5)+H	ChE(20:5)+NH4	ChE(22:4)+NH4	ChE(22:5)+NH4	ChE(22:6)+NH4	ChE(24:6)+NH4	CL(P-26:1_16:0)+H	DG(16:0_18:1)+Na	DG(16:0_18:1)+NH4	DG(16:0_18:1)+NH4
Negative	5.84801e+07	9.05881e+07	4.08302e+07	2.85426e+07	1.33687e+07	5.73434e+07	4.35491e+07	2.96915e+07	1.02212e+08	2.55454e+07	1.34572e+07	4.58204e+07	1.52691e+08	168278586	2.33428e+08	3.9201e+06	6.66086e+07	5.6137e+06	2.4339e+07	1294646491	17551302754	3657789087	1.19655e+07	1.40924e+08	7.6796e+07	690845077	3.88183e+08	6.2998e+08	1.48386e+08	1.48386e+08	1484596083	8.03433e+07	3.97738e+07	5.57663e+08	5837006236	9.88362e+07	1.76075e+08	8.48203e+07	7.38809e+08	549721107	9.75022e+08	3.63146e+07	5.37023e+07	1131827245	7.7922e+07	535638	5.95146e+07	7.05681e+07	4.57203e+07
Negative	5.61059e+07	4.16595e+07	2.59794e+07	4.24746e+07	2.24034e+07	6.36835e+07	6.48573e+07	32399862	9.07092e+07	3.44672e+07	5.7175e+06	6.00434e+07	9.97557e+07	9.79565e+07	9.79565e+07	2.29757e+06	6.3501e+07	3.71351e+06	2.87461e+07	160116301	21383290944	4416261860	1.73313e+08	2.52696e+08	3.45677e+07	2.23446e+08	1.27837e+08	8.38537e+08	2.25377e+08	2.25377e+08	160116301	1.17228e+08	3.95555e+07	5.05604e+08	10232390853	8.38385e+07	157163267	129626683	1359057543	2.06712e+08	3.4549e+08	3.97115e+07	1.95667e+07	8.25914e+08	8.48543e+07	992419	5.5156e+07	7.00858e+07	7.66837e+07
Negative	4.37364e+07	1.44384e+08	6.55005e+07	3.08026e+07	3.446e+06	5.03624e+07	3.04524e+07	1.80322e+07	1.20362e+08	2.81771e+07	5.34332e+07	3.78393e+07	8.20674e+07	1.36662e+08	1.04968e+08	6.4624e+06	4.76117e+07	6.745e+06	3.44333e+07	7.19716e+08	13423000899	3611181644	142244491	4.55213e+07	1.06122e+08	1319092107	5.70692e+08	417150027	6.26759e+08	6.30367e+08	823580651	1.41502e+08	4.57158e+07	6.17251e+08	10779658129	9.92341e+07	1.84049e+08	119995552	1583807703	5.63719e+08	1735381121	5.14384e+07	4.12185e+07	1448236831	7.20483e+07	337527	3.60324e+07	7.46858e+07	8.29044e+07
Asym	5.99716e+07	7.0046e+07	3.68384e+07	5.42742e+07	2.82852e+07	1.06097e+08	1.30018e+08	5.87636e+07	1.73438e+08	3.22317e+07	1.22105e+07	3.26381e+07	1.20936e+08	5.76056e+07	1.52027e+08	5.98798e+06	8.84003e+07	4.24427e+06	4.95004e+07	1817925206	14198717165	6504230532	2.01115e+08	1.61792e+08	7.40478e+07	626451114	7.40614e+08	8.71119e+08	2.1563e+08	2.1563e+08	7.67443e+08	1.16335e+08	3.26688e+07	9.7897e+08	10230146773	1.44453e+08	3.32517e+08	7.52156e+07	2356202744	5.35391e+08	5.60703e+08	1.07364e+08	125907150	1591247051	1.98877e+08	1.96458e+07	7.26562e+07	5.5055e+07	5.59729e+07
Asym	2.47973e+07	5.15667e+07	2.58642e+07	1.85883e+07	7.84084e+06	3.56732e+07	2.68426e+07	1.72728e+07	173912205	2.2362e+07	1.20613e+07	3.92541e+07	8.09221e+07	1.23208e+08	1.23208e+08	1.01074e+07	3.004e+07	1.86026e+07	2.64609e+07	1852603305	8401285978	4171833427	5.47317e+07	4.18072e+07	3.8017e+07	8.04714e+08	8.82102e+08	2.70101e+08	2.65192e+08	5.9651e+08	6.65143e+08	2.24113e+07	1.41462e+08	6.68175e+08	4904065406	1.344e+08	1.07583e+08	7.18027e+07	2267682575	173815123	1670915803	1.02158e+08	1.14649e+08	1138722804	6.7098e+07	5.0923e+07	8.5989e+07	1.102e+08	1.30201e+08
Asym	1.02646e+08	4.39805e+07	2.71779e+07	6.91563e+07	9.17234e+06	9.74504e+07	1.2193e+08	4.25409e+07	5.4025e+08	3.89008e+07	7.56063e+06	3.22989e+07	188130290	1.43342e+08	260861649	1.40167e+06	8.31556e+07	5.01444e+06	3.5812e+07	3020375643	15982710630	12893169383	3.33581e+08	4.5069e+08	7.45242e+07	4.29704e+08	5.3011e+08	9.39345e+08	9.35538e+08	1032503686	2450107040	1.81389e+08	5.13132e+07	1444763738	6960458403	2.5201e+08	3.1796e+08	1.54685e+08	1463681856	5.10051e+08	7.04485e+08	124979305	8.74309e+07	1686068542	1.90221e+08	6.0825e+07	9.98359e+07	1.21556e+08	1.42292e+08
Mild	1.05778e+08	8.27014e+07	5.03999e+07	6.01958e+07	2.90848e+07	1.21731e+08	7.25916e+07	7.09195e+07	1045395317	3.24955e+07	3.58683e+06	1.44564e+07	1.08443e+08	7.37388e+07	156564174	8.79972e+06	8.34066e+07	1.08271e+07	104926986	1576700932	11949686184	3661265557	3.84734e+07	1.30905e+07	1.45641e+08	4.51603e+07	1.05902e+08	7.60054e+08	7.15533e+08	7.15533e+08	1576700932	1.18489e+08	1.05814e+08	1340453251	8117738429	2.17265e+08	4.18697e+08	3.88879e+07	1573094320	6.13974e+08	1.50868e+08	1.38041e+08	3.13172e+07	1059247804	2.15276e+08	1.11823e+07	1.16512e+08	6.9297e+07	7.7313e+07
Mild	3.72226e+07	4.34878e+07	2.27624e+07	2.72021e+07	1.43704e+07	7.32544e+07	4.13129e+07	4.50826e+07	2.12088e+08	2.81849e+07	5.95828e+06	4.95214e+07	8.96953e+07	4.53133e+07	4.53133e+07	5.82651e+06	2.66387e+07	9.79139e+06	3.68075e+07	2805312586	1742950200	10205495344	2.77326e+08	2.08923e+08	5.91253e+07	1.22534e+08	2.35877e+08	8.639e+08	861602255	9.16077e+08	1421225106	1.36772e+08	8.07449e+07	5.12416e+08	4396113293	2.87623e+08	2.9211e+08	1.49782e+08	3393310925	450047808	3.48437e+08	1.74575e+08	5.55277e+07	1212748960	1.22474e+08	5.52182e+07	6.96896e+07	1.73825e+08	1.80683e+08
Mild	4.4643e+07	5.10551e+07	2.96476e+07	4.80381e+07	2.31573e+07	7.43695e+07	1.12717e+08	4.58293e+07	1.53824e+08	4.5488e+07	1.40668e+07	3.84381e+07	1.10532e+08	9.54205e+07	1.44069e+08	1.36124e+07	8.49219e+07	1.30603e+07	4.84217e+07	1454189692	10725700718	6365512612	1.28442e+08	4.52265e+07	7.29466e+07	552287895	5.73144e+08	543299517	3.25598e+08	4.86906e+08	1426851966	9.32478e+07	5.9278e+07	8.24413e+08	6652394474	9.9742e+07	2.30198e+08	3.6015e+07	6.95987e+08	3.58572e+08	1111018285	7.6192e+07	8.93538e+07	7.77207e+08	1.33989e+08	8.83926e+06	1.6762e+08	1.02262e+08	1.65042e+08
Mild	9.138e+07	8.23341e+07	3.67563e+07	122592258	4.79326e+07	1.03108e+08	1.34005e+08	4.49041e+07	3.70094e+08	8.54679e+07	8.28919e+06	2.03584e+07	1.27091e+08	1.87011e+08	1.87011e+08	4.74398e+06	4.62061e+07	1.19616e+07	5.79596e+07	9.36438e+08	21007025409	5990500074	1.54441e+08	8.46762e+07	1.11723e+08	400023428	288369913	6.18816e+08	2.75421e+08	6.26846e+08	1104535717	1.40365e+08	4.66137e+07	6.79327e+08	6433725271	1.08465e+08	424297453	9.45263e+07	2044124460	6.21147e+08	3.57285e+08	5.69643e+07	6.51157e+07	1151472652	1.33277e+08	2.88498e+06	3.0375e+07	7.15377e+07	1.46845e+08
Moderate	7.88667e+07	1.23678e+08	4.71981e+07	1.41309e+08	5.10601e+07	1.11247e+08	1.92271e+08	5.2919e+07	1.52074e+08	5.29727e+07	2.6929e+06	1.22178e+07	6.52132e+06	7.81038e+07	1.15124e+08	5.33748e+06	1.70026e+08	2.10759e+07	8.79773e+07	6.18198e+08	8350519011	7523164781	2.8837e+07	2.7764e+07	1.05589e+08	6.87946e+07	7.68421e+07	5.24064e+08	5.23852e+08	649437031	6.18198e+08	8.8323e+07	1.5525e+08	9.51705e+08	4731203602	2.46444e+08	2.10442e+08	4.59634e+07	6.04812e+08	2.96438e+08	1.07639e+08	4.51117e+07	1.89337e+07	6.87153e+08	8.30627e+07	4.78045e+06	5.04372e+07	6.16588e+07	5.4012e+07
Moderate	4.24213e+07	5.87868e+07	3.55312e+07	3.75759e+07	1.7032e+07	5.12375e+07	7.07635e+07	2.22524e+07	1.16546e+08	4.67723e+07	7.68264e+06	2.22026e+07	8.82965e+07	1.22513e+08	1.22795e+08	8.95179e+06	9.30907e+07	7.52993e+06	4.61124e+07	1368337092	5156745527	3535671242	9.92215e+07	5.31702e+07	6.79262e+07	3.84354e+08	7.28533e+08	5.77641e+08	1.33537e+08	5.88579e+08	6.71872e+08	6.09954e+07	4.03136e+07	4.10476e+08	3420914562	4.84759e+07	1.33509e+08	2.59831e+07	1395444423	1.53218e+08	9.94291e+08	4.87699e+07	8.49804e+07	1307592356	1.24542e+08	5.4425e+06	2.20451e+08	1.55299e+08	1.87089e+08
Moderate	5.35877e+07	1.33544e+08	4.78685e+07	7.06753e+07	2.83313e+07	8.11134e+07	1.4628e+08	3.95302e+07	2.56481e+08	5.78895e+07	6.55891e+06	3.06319e+07	6.91088e+07	1.02765e+08	1.02765e+08	3.99586e+06	9.86572e+07	1.03251e+07	4.96723e+07	2256075195	8897488920	4294028114	9.4601e+07	5.33801e+07	6.7857e+07	4.3581e+08	5.35423e+08	3.84774e+08	3.8201e+08	453588646	1476897729	1.02976e+08	3.10509e+07	6.45356e+08	5647413143	6.25498e+07	2.3254e+08	4.14146e+07	2915702410	2.86395e+08	7.25571e+08	6.11387e+07	9.31787e+07	8.64609e+08	1.17928e+08	3.92851e+06	1.55858e+08	1.13474e+08	1.4511e+08
Moderate	4.44217e+07	5.64316e+07	4.45178e+07	4.89456e+07	2.1424e+07	9.52542e+07	1.34468e+08	4.2599e+07	3.83875e+08	5.05644e+07	8.73821e+06	2.32055e+07	137241765	1.68518e+08	1.17161e+08	6.34849e+06	1.11553e+08	1.76377e+07	7.51948e+07	3654831966	14363587353	8958403975	2.051e+08	105042487	1.09607e+08	3.68858e+08	2.45531e+08	7.4659e+08	1.22442e+08	3.97291e+08	2223622637	1.60493e+08	5.51183e+07	1258544388	3004874762	9.52671e+07	3.75062e+08	1.0677e+08	1357047142	5.15653e+08	6.23692e+08	2.06954e+08	8.94871e+07	1830857497	1.19958e+08	1.21885e+07	1.24731e+08	6.55144e+07	1.1888e+08
Moderate	110969114	2.97823e+08	3.95942e+07	1.34951e+08	5.35778e+07	1.21278e+08	1.78487e+08	2.24845e+07	3.26054e+08	4.88348e+07	4.51236e+06	2.29582e+07	8.82927e+07	7.16808e+07	1.11741e+08	1.1437e+07	9.00578e+07	1.80663e+07	7.72733e+07	1214947596	7010885499	6727607934	6.45471e+07	4.41647e+07	1.07389e+08	5.23625e+08	7.24104e+08	3.57928e+08	2.09308e+08	3.30434e+08	1214947596	8.86163e+07	5.18352e+07	7.24611e+08	2897092540	49726588	253250760	3.12145e+07	9.19959e+08	1.90544e+08	4.90327e+08	1.47068e+08	1.43784e+08	7.28379e+08	1.05946e+08	2.57191e+06	6.35723e+07	2.07159e+08	200662683
Moderate	6.04433e+07	9.28249e+07	5.70459e+07	3.49221e+07	1.9252e+07	8.45657e+07	6.90861e+07	5.32321e+07	5.56325e+08	3.73113e+07	1.36963e+07	6.0606e+07	1.16889e+08	1.34293e+08	1.82896e+08	1.43673e+07	5.16795e+07	7.74451e+06	8.03483e+07	1922926951	24771410569	12622347423	130233251	2.18512e+08	118328513	2.32199e+07	4.79736e+08	8.41421e+08	8.37239e+08	8.88501e+08	1014853594	1.71324e+08	6.5744e+07	1429969953	15219654230	2.19866e+08	4.52805e+08	8.23322e+07	1010646858	6.20806e+08	3.39893e+08	1.44075e+08	1.04042e+08	1525726628	1.86693e+08	3.34138e+07	8.99261e+07	4.88611e+07	7.0415e+07
Moderate	5.92005e+07	1.90673e+08	6.97894e+07	5.64915e+07	2.76351e+07	9.60444e+07	6.52466e+07	4.10702e+07	1.37224e+08	6.23378e+07	6.46235e+06	1.47487e+07	12270114	1.26153e+08	1.18337e+08	1.23021e+07	8.69735e+07	1.0038e+07	3.42239e+07	3.61053e+08	12642187085	6003527903	8.18816e+06	6.56325e+07	5.72473e+07	3.80178e+08	6.55958e+08	833059702	833059702	6.12271e+08	1012967226	8.46093e+07	2.31045e+07	6.3086e+08	7548661041	4.7504e+07	2.74647e+08	3.33422e+07	504738426	404221363	1065473933	2.4488e+07	1.03367e+08	1544000565	1.77128e+08	5.2293e+06	1.29434e+08	1.1041e+08	1.35331e+08
Moderate	5.65691e+07	1.42122e+08	4.95993e+07	3.49109e+07	12332951	8.20672e+07	7.67047e+07	3.12549e+07	1.24422e+08	4.49092e+07	2.18226e+07	2.70458e+07	7.77721e+07	1.28609e+08	1.28609e+08	4.83995e+06	9.20825e+07	1.1184e+07	5.81477e+07	1097051733	2394483601	3036135940	4.09701e+07	2.56766e+07	9.03403e+07	1625567335	1175557383	419573635	702495675	7.0887e+08	2295775938	7.59201e+07	4.30749e+07	3.14495e+08	2003276707	4.94417e+07	2.00017e+08	5.98303e+07	2225549811	2.10219e+08	1136714768	9.05746e+07	8.04189e+07	1368719695	1.54617e+08	4.70802e+06	1.12039e+08	2.48672e+08	2.48579e+08
Moderate	8.45309e+07	2.12488e+08	7.34798e+07	5.52234e+07	2.19755e+07	8.68973e+07	9.32959e+07	3.30515e+07	4.77982e+08	5.92481e+07	3.68572e+07	1.30229e+07	9.90296e+07	1.11396e+08	1.51263e+08	3.96122e+06	1.34243e+08	1.35658e+07	7.86929e+07	1570828508	11760878205	1427564281	5.0952e+07	5.79819e+07	1.28354e+08	1665082137	1310019127	6.53765e+08	2.59919e+08	6.65223e+08	1570828508	1.51269e+08	2.46567e+07	1036145487	4043087526	5.51493e+07	3.93722e+08	4.89718e+07	2350759534	6.6237e+08	2874603196	6.89519e+07	2.30971e+08	1266187651	1.75105e+08	893148	7.74671e+07	1.89055e+08	198836314
Moderate	142672581	1.41189e+08	6.3356e+07	7.37077e+07	3.26573e+07	1.0778e+08	1.32968e+08	4.445e+07	5.44872e+08	5.55321e+07	9.06325e+06	3.00234e+07	147954234	6.05704e+07	163790101	3.24533e+06	1.35634e+08	9.62028e+06	4.24182e+07	2001936644	16588585401	2149639060	4.18103e+07	8.27983e+07	1.35604e+08	5.271e+08	2.84705e+08	9.57217e+08	3.57335e+08	8.24088e+08	2001936644	1.67507e+08	3.90929e+07	1087111354	6289191591	1.13468e+08	2.82704e+08	1.15897e+08	2412800394	4.79716e+08	7.08352e+08	1.51859e+08	8.95932e+06	2116457494	1.78653e+08	7.54765e+06	4.58813e+07	2.24538e+08	2.46272e+08
Moderate	5.73272e+07	5.96998e+07	3.18145e+07	3.98027e+07	1.64174e+07	6.64685e+07	1.73771e+07	3.39012e+07	3.43031e+08	5.19805e+07	8.47913e+06	2.11512e+07	6.80337e+06	7.97423e+07	1.12008e+08	9.98105e+06	1.05527e+08	9.21075e+06	3.6288e+07	6.49978e+08	9647018180	4477645470	3.32872e+07	3.83096e+07	8.01867e+07	1.0551e+08	1.17613e+08	1.11516e+08	2.92378e+08	3.28286e+08	7.09884e+08	6.49405e+07	2.81246e+07	5.20347e+08	4027342882	7.00976e+07	2.3025e+08	5.99079e+07	4.98697e+08	1.33932e+08	1.81432e+08	3.13166e+07	9.37993e+06	6.59146e+08	7.37371e+07	5.34551e+06	7.48986e+07	1.82949e+08	7.43766e+07
Moderate	5.89391e+07	5.06564e+07	3.46157e+07	2.53904e+07	1.19266e+07	6.17216e+07	5.49047e+07	3.17129e+07	677230571	5.24869e+07	6.36079e+06	2.31084e+07	1.08387e+08	9.34031e+07	1.3032e+08	1.45459e+07	110451984	1.17887e+07	5.45905e+07	1691542352	13014755329	3454274583	8.08414e+07	5.8537e+07	8.714e+07	3.05859e+08	4.17822e+08	5.10106e+08	6.96236e+08	7.07281e+08	1484658148	1.17645e+08	3.47249e+07	476310277	8535231044	6.82294e+07	2.75103e+08	5.89842e+07	1595128220	4.38201e+08	5.54108e+08	1.0252e+08	6.67051e+07	1383348631	2.00659e+08	1.31831e+07	1.47116e+08	1.81282e+08	1.87461e+08
Moderate	6.66175e+07	6.99472e+07	3.01697e+07	1.00996e+08	4.81755e+07	7.96193e+07	1.48101e+08	5.84921e+07	3.2429e+08	5.354e+07	8.32507e+06	3.5525e+07	7.49678e+07	8.31862e+07	8.31862e+07	5.9067e+06	7.1726e+07	1.46166e+07	7.31766e+07	1753654532	13343871524	7722560653	1.86547e+08	74924211	5.75993e+07	1.9627e+08	2.24035e+08	3.63386e+08	1.64614e+08	3.44652e+08	1545687706	9.68822e+07	4.28426e+07	9.23937e+08	6334666469	8.89571e+07	2.6948e+08	7.86938e+07	1059924356	4.02026e+08	3.44351e+08	9.34612e+07	6.19697e+07	8.14763e+08	1.27662e+08	5.20999e+06	1.09019e+08	7.73433e+07	9.87135e+07
Moderate	7.2144e+07	4.92835e+07	2.91999e+07	7.52972e+07	3.18883e+07	7.69306e+07	9.5013e+07	2.78545e+07	2.02489e+08	6.08454e+07	4.49482e+06	1.00766e+07	1.33486e+07	1.50533e+08	1.37059e+08	6.93404e+06	1.53383e+08	1.15495e+07	7.32329e+07	3143741408	9551633312	6259736177	5.08776e+07	3.6744e+07	9.01316e+07	1.06124e+07	1.48914e+08	5.60288e+08	1.32577e+08	556913252	3143741408	9.91121e+07	6.50417e+07	7.26117e+08	5782177569	7.22591e+07	2.64076e+08	7.44483e+07	3251889453	3.62739e+08	2.74152e+08	1.67251e+08	4.83244e+07	1041291091	1.42519e+08	2.78948e+07	1.16912e+08	1.45225e+08	1.76617e+08
Moderate	85864150	4.43377e+07	2.68757e+07	1.04458e+08	3.62192e+07	7.48367e+07	1.53039e+08	3.78843e+07	1.59273e+08	7.0048e+07	2.21867e+06	2.26711e+07	8.47916e+07	1.26311e+08	1.26311e+08	7.53197e+06	1.77291e+08	1.84355e+07	4.95724e+07	4971464938	8838827120	8389233998	2.31678e+08	1.81576e+08	8.9681e+07	1.31364e+08	1.56442e+08	8.64504e+08	880215344	880215344	4971464938	119079267	9.69581e+07	1034272605	5363953698	48320232	1.76819e+08	5.30163e+07	5059975498	2.33581e+08	2.08574e+08	8.4247e+07	3.23454e+07	1931752616	2.12505e+08	2.57756e+07	1.4252e+08	1.01371e+08	1.1831e+08
Moderate	8.66659e+07	5.92745e+07	3.36692e+07	1.51027e+08	6.29757e+07	9.12109e+07	1.53226e+08	4.51002e+07	1.03847e+08	7.10286e+07	4.08822e+06	3.95307e+07	1.21655e+08	177631762	177631762	5.62953e+06	1.06394e+08	1.47282e+07	6.85154e+07	3135549786	9418264164	8880924363	1.50394e+08	103811601	9.94676e+07	1153331167	2175414977	804311604	8.11076e+08	8.11076e+08	3135549786	9.72453e+07	7.07567e+07	1107796912	7104472294	1.39741e+08	2.24908e+08	7.18607e+07	3170400881	3.47114e+08	3999256011	1.11957e+08	2.0808e+08	1378973346	1.65054e+08	2.27975e+06	3.88429e+07	6.02639e+07	6.23034e+07
Moderate	7.24517e+07	1.17952e+08	4.13572e+07	8.12602e+07	3.26507e+07	8.0797e+07	1.03282e+08	2.5967e+07	3.01405e+08	5.57462e+07	5.37093e+06	1.4906e+07	1.02247e+08	1.14095e+08	1.14095e+08	8.62519e+06	2.0465e+08	2.15879e+07	8.26866e+07	7.23046e+08	5873129429	6702191722	6.11743e+07	6.50243e+06	1.19305e+08	3.40922e+08	4.799e+08	4.13729e+08	4.12043e+08	4.12043e+08	7.23046e+08	1.12639e+08	9.16657e+07	7.57229e+08	4749545986	4.21412e+07	206541632	1.41873e+07	6.99666e+08	2.71998e+08	6.4718e+08	4.2761e+07	6.89577e+07	8.38684e+08	9.22356e+07	3.80431e+06	1.60802e+08	8.28988e+07	7.62265e+07
Severe	6.40051e+07	4.47572e+07	2.35034e+07	6.32661e+07	2.77994e+07	8.45347e+07	1.0959e+08	2.90472e+07	1.53792e+08	5.59072e+07	2.76252e+06	7.02873e+06	1.07003e+07	9.99146e+07	1.40103e+08	7.73107e+06	1.17327e+08	1.91987e+07	6.83463e+07	1267669109	6073043566	6159308035	5.36277e+07	1.71348e+07	8.59777e+07	5.76759e+08	7.82121e+08	4.68925e+08	283619560	283619560	1039146282	9.28521e+07	8.97734e+07	7.71444e+08	3950407389	5.08575e+07	1.72653e+08	4.60924e+07	1265437211	1.99277e+08	1002006980	6.58077e+07	1.07275e+08	1016028195	1.12252e+08	1.52426e+06	1.57682e+08	1.933e+08	2.13056e+08
Severe	7.95553e+07	5.12065e+07	2.86129e+07	9.99015e+07	5.17466e+07	9.58742e+07	1.30641e+08	3.94148e+07	4.90389e+08	7.83285e+07	2.99812e+06	1.19354e+07	1.66991e+08	1.62107e+08	1.54525e+08	4.84261e+06	7.45148e+07	1.06202e+07	7.49501e+07	3360834833	15206745043	6555054218	6.99374e+07	5.16717e+07	1.07974e+08	1.67769e+08	2.67329e+08	1025761030	5.43056e+08	9.77663e+08	1796706269	1.49164e+08	7.02876e+07	1040604432	9580175357	1.12501e+08	3.51033e+08	8.69332e+07	3280217456	5.12522e+08	3.43558e+08	2.11297e+08	5.92884e+07	1916342134	1.06276e+08	3.35956e+06	7.81513e+07	5.52724e+07	6.25527e+07
Severe	3.96704e+07	63227203	2.79847e+07	3.54267e+07	2.26772e+07	5.31929e+07	5.70927e+07	2.54046e+07	117099805	4.32827e+07	6.57526e+06	4.32493e+07	1.91843e+08	1.3518e+08	2.57826e+08	1.9254e+07	8.17619e+07	1.25086e+07	2.86119e+07	6.22685e+08	10132122981	2875029161	1.25662e+08	9.25805e+07	5.55979e+07	2.0336e+08	3.05497e+08	4.48642e+08	1.89259e+08	3.37823e+08	3.45232e+08	3.01512e+07	4.82637e+07	3.88574e+08	6435781524	1.03597e+08	1.35245e+08	2.51468e+07	5.96235e+08	161866023	5.20393e+08	1.55006e+07	2.92926e+07	8.65364e+08	4.83071e+07	9.21527e+06	1.14537e+08	1.47017e+08	1.26159e+08
Severe	3.74935e+07	4.43721e+07	2.31199e+07	4.19171e+07	2.58111e+07	5.88718e+07	7.8084e+07	3.42768e+07	4.19214e+08	1.0014e+08	4.03904e+06	1.15126e+07	8.67122e+07	8.43074e+07	127644998	3.34207e+06	1.94879e+08	1.09526e+07	5.08159e+07	1526729062	7235220164	3598596823	41555994	10036511	8.39119e+07	1.60803e+08	2.01509e+08	6.20132e+08	133455514	6.10554e+08	1460221094	7.71169e+07	2.56451e+07	6.05854e+08	2.35489e+08	3.64155e+07	1.87675e+08	3.0024e+07	1570405237	3.0853e+08	2.88818e+08	8.13206e+07	4.03472e+07	5.77175e+08	1.89544e+08	4.45676e+06	1.01463e+08	1.28818e+08	1.24122e+08
Severe	1.01578e+08	115083799	5.21562e+07	7.60809e+07	3.90162e+07	1.11645e+08	120812701	5.4232e+07	237758713	7.94755e+07	4.88188e+06	5.90773e+06	1.11026e+08	1.33435e+08	1.33435e+08	1.33344e+07	1.47713e+08	2.66013e+07	8.79625e+07	3648350599	12253040419	9003949995	7.88235e+07	2.97183e+07	1.31056e+08	3.23212e+08	3.57825e+08	1030928041	3.86542e+08	7.85443e+08	3648350599	129560473	4.44536e+07	1036394145	7664943200	103555671	1.54828e+08	7.22422e+07	3723037417	4.6289e+08	4.73658e+08	1.70764e+08	7.50763e+07	1892227886	2.82147e+08	3.55955e+06	1.20887e+08	7.37082e+07	7.96165e+07
Severe	6.38127e+07	4.13801e+07	2.40711e+07	8.79824e+07	3.06288e+07	1.00018e+08	1.53098e+08	3.28729e+07	1.72367e+08	9.52226e+07	2.2717e+06	2.04057e+07	2.09112e+08	1.89781e+08	2.26306e+08	9.31684e+06	1.74522e+08	1.66618e+07	7.32801e+07	2596356943	16648714651	10219892853	1.9879e+08	1.13145e+08	1.16796e+08	9.95553e+07	148587074	8.15043e+08	251039829	797301945	1082776044	1.43933e+08	1.2569e+08	1204191482	10258251652	1.70063e+08	3.32432e+08	1.83333e+08	3769393343	4.35364e+08	2.27442e+08	2.22037e+08	4.65382e+07	6.71911e+08	1.93517e+08	1.03877e+07	285337121	1.84024e+08	2.04565e+08
Severe	2.58384e+07	2.85015e+07	1.30675e+07	2.7857e+07	1.45099e+07	4.40393e+07	5.48773e+07	2.50722e+07	2.30976e+08	5.56713e+07	3.29267e+06	2.09647e+06	9.09879e+07	1.37731e+08	9.08895e+07	4.60695e+06	1.03215e+08	2.42311e+07	5.4197e+07	5.48973e+08	6437551144	9.68152e+08	3.03391e+07	3.34244e+07	5.70103e+07	5.56576e+07	7.16455e+07	5.40909e+07	3.70796e+08	3.70796e+08	534458577	3.70946e+07	1.66351e+07	3.3294e+08	3773052094	7.2621e+07	1.41964e+08	1.03283e+07	5.59216e+08	1.71721e+08	9.80057e+07	1.4889e+07	1.21522e+07	6.44166e+08	7.72632e+07	5.8634e+06	3.93717e+07	8.83772e+07	7.31937e+07
Severe	4.70788e+07	1.03189e+08	3.03052e+07	4.82745e+07	2.92588e+07	8.17958e+07	110613506	5.7458e+07	4.67846e+08	6.43318e+07	3.58325e+06	1.38429e+07	1.12229e+08	9.9003e+07	1.75104e+08	4.17399e+06	1.53696e+08	9.26504e+06	5.66105e+07	2643219936	7658029246	4600798875	1.11831e+08	8.45811e+07	7.44204e+07	8.97487e+08	1177332181	9.91034e+08	1.43093e+08	1006121249	2643219936	1.28391e+08	6.92407e+07	1011569829	5575931284	7.35786e+07	2.12672e+08	4.84289e+07	2106704235	2.95899e+08	1725066623	8.66272e+07	1.30606e+08	2093813287	1.93939e+08	7.31743e+06	3.10102e+07	4.25283e+07	3.66636e+07
Severe	2.16454e+08	218327439	8.01404e+07	3.90107e+08	1.57537e+08	2.05203e+08	356420427	1.32113e+08	1.34791e+08	1.66408e+08	1.77327e+06	2.78576e+07	6.60708e+07	4.70456e+07	1.18165e+08	1.91291e+07	1.39683e+08	2.12322e+07	8.2379e+07	1174138956	8574907182	5992047478	120409929	1.18793e+08	1.15919e+08	1.99349e+08	2.44045e+08	3.28941e+08	1.26492e+08	3.27714e+08	6.62289e+08	1.08286e+08	6.39764e+07	6.47969e+08	5580647773	3.6564e+07	2.36437e+08	2.19967e+07	1440660858	2.92107e+08	335939433	9.69539e+07	5.12384e+07	6.80443e+08	9.2776e+07	1.58545e+06	5.52596e+07	1.14158e+08	1.12068e+08
[truncated: 816 more columns]

## Sheet: Abbreviation&Structure
Category	Class	SubClass	Class Name	SubClass Name	Structure(SMILES)
Fatty Acyls	FA	Straight chain fatty acids	Fatty Acids and Conjugates	Straight chain fatty acids	${R1}O
Fatty Acyls	FA	Unsaturated fatty acids	Fatty Acids and Conjugates	Unsaturated fatty acids	${R1}O
Fatty Acyls	WE	Wax monoesters	Fatty esters	Wax monoesters	${R1}O${R2}
Fatty Acyls	AcCa	Fatty acyl carnitines	Fatty esters	Fatty acyl carnitines	${R1}OC(CC(=O)[O-])C[N+](C)(C)C
Fatty Acyls	OAHFA	Fatty ethers	Fatty ethers	Fatty ethers	${R1}O${R2}
Fatty Acyls	AcylCoA	fattyAcylCoAs	Fatty esters	Fatty acyl CoAs	[C@@H]1([C@H](O)[C@H](OP(=O)(O)O)[C@@H](COP(O)(=O)OP(O)(=O)OCC(C)([C@@H](O)C(=O)NCCC(=O)NCCS${R1})C)O1)N1C=NC2C(N)=NC=NC1=2
Fatty Acyls	AcCa-D9	Fatty acyl carnitines D9	Fatty esters	Fatty acyl carnitines D9	${R1}OC(CC(=O)[O-])C[N+](C(D)(D)D)(C(D)(D)D)C(D)(D)D
Fatty Acyls	AEA	N-acyl ethanolamines	Fatty amides	N-acyl ethanolamines (endocannabinoids)	OCCN${R1}
Fatty Acyls	AEA	N-acyl ethanolamines D8 labeled FA	Fatty amides	N-acyl ethanolamines D8 labeled FA	OCCN${R1}
Fatty Acyls	PFAA	Primary amides	Fatty amides	Primary amides	N${R1}
Fatty Acyls	AcSer	Acyl Serotonin	Fatty amides	N-acyl amids	${R1}NCCC1=CNC2=CC=C(O)C=C12
Glycerolipids	MG	monoacyl	Monoradylglycerols	Monoacylglycerols	${R1}OCC(CO)O
Glycerolipids	MG	monoalkyl	Monoradylglycerols	Monoalkylglycerols	${R1}OCC(CO)O
Glycerolipids	MG	monoalkenyl	Monoradylglycerols	Mono-(1Z-alkenyl)-glycerols	${R1}OCC(CO)O
Glycerolipids	MG	Dlabeled FA	Monoradylglycerols	Dlabeled FA	${R1}OCC(CO)O
Glycerolipids	DG	diacyl	Diradylglycerols	Diacylglycerols	${R1}OCC(CO)O${R2}
Glycerolipids	DG	alkyl-acyl	Monoradylglycerols	1-alkyl,2-acylglycerols	${R1}OCC(CO)O${R2}
Glycerolipids	DG	alkenyl-acyl	Monoradylglycerols	alkenylacylglycerols	${R1}OCC(CO)O${R2}
Glycerolipids	DG	Dlabeled FA	Diradylglycerols	Dlabeled FA	${R1}OCC(CO)O${R2}
Glycerolipids	TG	triacyl	Triradylglycerols	Triacylglycerols	${R1}OCC(CO${R2})O${R3}
Glycerolipids	TG	alkyl-acyl	Monoradylglycerols	Alkyldiacylglycerols	${R1}OCC(CO${R2})O${R3}
Glycerolipids	TG	alkenyl-acyl	Monoradylglycerols	alkenyldiacylglycerols	${R1}OCC(CO${R2})O${R3}
Glycerolipids	TG	Dlabeled FA	Triradylglycerols	Dlabeled FA	${R1}OCC(CO${R2})O${R3}
Glycerolipids	TG	aldehyde	Triradylglycerols	aldehyde-Triradylglycerols	${R1}OCC(CO${R2})O${R3}
Glycerolipids	TG	carboxylic	Triradylglycerols	carboxylic-Triradylglycerols	${R1}OCC(CO${R2})O${R3}
Glycerolipids	MGMG	Monogalactosylmonoacylglycerol	Glycosylmonoracylglycerols	Monogalactosylmonoacylglycerols_MGMG	${R1}OCC(COC1C(C(C(C(O1)CO)O)O)O)O
Glycerolipids	DGMG	Digalactosylmonoacylglycerol	Glycosylmonoracylglycerols	Digalactosylmonoacylglycerols_DGMG	${R1}OCC(COC1C(C(C(C(O1)COC2C(C(C(C(O2)CO)O)O)O)O)O)O)O
Glycerolipids	SQMG	Sulfoquinovosylmonoacylglycerol	Glycosylmonoracylglycerols	Sulfoquinovosylmonoacylglycerols_SQMG	${R1}OCC(COC1C(C(C(C(O1)CS(=O)(=O)O)O)O)O)O
Glycerolipids	MGDG	Monogalactosyldiacylglycerol	Glycosyldiacylglycerols	Monogalactosyldiacylglycerols_MGDG	${R1}OCC(COC1C(C(C(C(O1)CO)O)O)O)O${R2}
Glycerolipids	DGDG	Digalactosyldiacylglycerol	Glycosyldiacylglycerols	Digalactosyldiacylglycerols_DGDG	${R1}OCC(COC1C(C(C(C(O1)COC2C(C(C(C(O2)CO)O)O)O)O)O)O)O${R2}
Glycerolipids	SQDG	Sulfoquinovosyldiacylglycerol	Glycosyldiacylglycerols	Sulfoquinovosyldiacylglycerols_SQDG	${R1}OCC(COC1C(C(C(C(O1)CS(=O)(=O)O)O)O)O)O${R2}
Glycerolipids	SL	Seminolipid	Seminolipid	Seminolipid	${R1}OCC(COC1C(C(C(C(O1)CO)O)OS(=O)(=O)[O-])O)O${R2}
Glycerolipids	d5-TG	D5labeledTG	Triradylglycerols	D5labeledTG	${R1}OC(D)(D)C(D)(C(D)(D)O${R2})O${R3}
Glycerolipids	d5-DG	D5labeledDG	Diradylglycerols	D5labeledTG	${R1}OC(D)(D)C(D)(C(D)(D)O)O${R2}
Sphingolipids	Cer	acylsphingosines	Ceramides	N-acylsphingosines (ceramides)	${R1}C(C(CO)N${R2})O
Sphingolipids	Cer	acylsphinganines	Ceramides	N-acylsphinganines (dihydroceramides)	${R1}C(C(CO)N${R2})O
Sphingolipids	Cer	phytoceramides	Ceramides	N-acyl-4-hydroxysphinganines (phytoceramides)	${R1}C(C(CO)N${R2})O
Sphingolipids	Cer	acylceramides	Ceramides	Acylceramides	${R1}C(C(CO${R3})N${R2})O
Sphingolipids	Cer	acylsphingosines_D7LCB	Ceramides	N-acylsphingosines (ceramides)_D7LCB	${R1}C(C(CO)N${R2})O
Sphingolipids	Cer	1-deoxyceramides	Ceramides	1-deoxyceramides	${R1}C(C(C)N${R2})O
Sphingolipids	Cer	acylsphingosines_D9LCB	Ceramides	N-acylsphingosines (ceramides)_D9LCB	${R1}C(C(CO)N${R2})O
Sphingolipids	SM	acyl	Phosphosphingolipids	Ceramide phosphocholines (sphingomyelins)	${R1}C(O)C(N${R2})(COP(=O)([O-])OCC[N+](C)(C)C)
Sphingolipids	SM	sphingomyelin	Phosphosphingolipids	Ceramide phosphocholines (sphingomyelins)	${R1}C(O)C(N${R2})(COP(=O)([O-])OCC[N+](C)(C)C)
Sphingolipids	SM	dihydrosphingomyelins	Phosphosphingolipids	Dihydroceramide phosphocholines (dihydrosphingomyelins)	${R1}C(O)C(N${R2})(COP(=O)([O-])OCC[N+](C)(C)C)
Sphingolipids	SM	phytosphingomyelins	Phosphosphingolipids	Ceramide phosphocholines (sphingomyelins)_phSM	${R1}C(O)C(N${R2})(COP(=O)([O-])OCC[N+](C)(C)C)
Sphingolipids	SM	sphingomyelin_D7LCB	Phosphosphingolipids	sphingomyelin_D7LCB	${R1}C(O)C(N${R2})(COP(=O)([O-])OCC[N+](C)(C)C)
Sphingolipids	SPHG1	Simple Glc series	Neutral glycosphingolipids	Simple Glc series _SPHG1	${R1}C(C(COC1C(C(C(C(O1)CO)O)O)O)N)O
Sphingolipids	GM3	Gangliosides	Acidic glycosphingolipids	Gangliosides_GM3	${R1}NC(COC1C(C(C(C(O1)CO)OC2C(C(C(C(O2)CO)O)OC3(CC(C(C(O3)C(C(CO)O)O)NC(=O)C)O)C(=O)O)O)O)O)C(${R2})O
Sphingolipids	GM3	Dlabeled FA	Acidic glycosphingolipids	Dlabeled FA	${R1}NC(COC1C(C(C(C(O1)CO)OC2C(C(C(C(O2)CO)O)OC3(CC(C(C(O3)C(C(CO)O)O)NC(=O)C)O)C(=O)O)O)O)O)C(${R2})O
Sphingolipids	GM2	Gangliosides	Acidic glycosphingolipids	Gangliosides_GM2	${R1}NC(COC1C(C(C(C(O1)CO)OC2C(C(C(C(O2)CO)OC3C(C(C(C(O3)CO)O)O)NC(=O)C)OC4(CC(C(C(O4)C(C(CO)O)O)NC(=O)C)O)C(=O)O)O)O)O)C(${R2})O
Sphingolipids	GM1	Gangliosides	Acidic glycosphingolipids	Gangliosides_GM1	${R1}NC(COC1C(C(C(C(O1)CO)OC2C(C(C(C(O2)CO)OC3C(C(C(C(O3)CO)O)OC4C(C(C(C(O4)CO)O)O)O)NC(=O)C)OC5(CC(C(C(O5)C(C(CO)O)O)NC(=O)C)O)C(=O)O)O)O)O)C(${R2})O
Sphingolipids	GM1	Dlabeled FA	Acidic glycosphingolipids	Dlabeled FA	${R1}NC(COC1C(C(C(C(O1)CO)OC2C(C(C(C(O2)CO)OC3C(C(C(C(O3)CO)O)OC4C(C(C(C(O4)CO)O)O)O)NC(=O)C)OC5(CC(C(C(O5)C(C(CO)O)O)NC(=O)C)O)C(=O)O)O)O)O)C(${R2})O
Sphingolipids	GD3	Gangliosides	Acidic glycosphingolipids	Gangliosides_GD3	${R1}NC(COC1C(C(C(C(O1)CO)OC2C(C(C(C(O2)CO)O)OC3(CC(C(C(O3)C(C(CO)OC4(CC(C(C(O4)C(C(CO)O)O)NC(=O)C)O)C(=O)O)O)NC(=O)C)O)C(=O)O)O)O)O)C(${R2})O
Sphingolipids	GD2	Gangliosides	Acidic glycosphingolipids	Gangliosides_GD2	${R1}NC(COC1C(C(C(C(O1)CO)OC2C(C(C(C(O2)CO)OC3C(C(C(C(O3)CO)O)O)NC(=O)C)OC4(CC(C(C(O4)C(C(CO)OC5(CC(C(C(O5)C(C(CO)O)O)NC(=O)C)O)C(=O)O)O)NC(=O)C)O)C(=O)O)O)O)O)C(${R2})O
Sphingolipids	GD1a	Gangliosides	Acidic glycosphingolipids	Gangliosides_GD1a	${R1}NC(COC1C(C(C(C(O1)CO)OC2C(C(C(C(O2)CO)OC3C(C(C(C(O3)CO)O)OC4C(C(C(C(O4)CO)O)OC5(CC(C(C(O5)C(C(CO)O)O)NC(=O)C)O)C(=O)O)O)NC(=O)C)OC6(CC(C(C(O6)C(C(CO)O)O)NC(=O)C)O)C(=O)O)O)O)O)C(${R2})O
Sphingolipids	GD1b	Gangliosides	Acidic glycosphingolipids	Gangliosides_GD1b	${R1}NC(COC1C(C(C(C(O1)CO)OC2C(C(C(C(O2)CO)OC3C(C(C(C(O3)CO)O)OC4C(C(C(C(O4)CO)O)OC5(CC(C(C(O5)C(C(CO)O)O)NC(=O)C)O)C(=O)O)O)NC(=O)C)OC6(CC(C(C(O6)C(C(CO)O)O)NC(=O)C)O)C(=O)O)O)O)O)C(${R2})O
Sphingolipids	GT1a	Gangliosides	Acidic glycosphingolipids	Gangliosides_GT1a	${R1}NC(COC1C(C(C(C(O1)CO)OC2C(C(C(C(O2)CO)OC3C(C(C(C(O3)CO)O)OC4C(C(C(C(O4)CO)O)OC5(CC(C(C(O5)C(C(CO)OC6(CC(C(C(O6)C(C(CO)O)O)NC(=O)C)O)C(=O)O)O)NC(=O)C)O)C(=O)O)O)NC(=O)C)OC7(CC(C(C(O7)C(C(CO)O)O)NC(=O)C)O)C(=O)O)O)O)O)C(${R2})O
Sphingolipids	GT1b	Gangliosides	Acidic glycosphingolipids	Gangliosides_GT1b	${R1}NC(COC1C(C(C(C(O1)CO)OC2C(C(C(C(O2)CO)OC3C(C(C(C(O3)CO)O)OC4C(C(C(C(O4)CO)O)OC5(CC(C(C(O5)C(C(CO)O)O)NC(=O)C)O)C(=O)O)O)NC(=O)C)OC6(CC(C(C(O6)C(C(CO)OC7(CC(C(C(O7)C(C(CO)O)O)NC(=O)C)O)C(=O)O)O)NC(=O)C)O)C(=O)O)O)O)O)C(${R2})O
Sphingolipids	GT1c	Gangliosides	Acidic glycosphingolipids	Gangliosides_GT1c	${R1}NC(COC1C(C(C(C(O1)CO)OC2C(C(C(C(O2)CO)OC3C(C(C(C(O3)CO)O)OC4C(C(C(C(O4)CO)O)O)O)NC(=O)C)OC5(CC(C(C(O5)C(C(CO)OC6(CC(C(C(O6)C(C(CO)OC7(CC(C(C(O7)C(C(CO)O)O)NC(=O)C)O)C(=O)O)O)NC(=O)C)O)C(=O)O)O)NC(=O)C)O)C(=O)O)O)O)O)C(${R2})O
Sphingolipids	GT2	Gangliosides	Acidic glycosphingolipids	Gangliosides_GT2	${R1}NC(COC1C(C(C(C(O1)CO)OC2C(C(C(C(O2)CO)OC3C(C(C(C(O3)CO)O)O)NC(=O)C)OC4(CC(C(C(O4)C(C(CO)OC5(CC(C(C(O5)C(C(CO)OC6(CC(C(C(O6)C(C(CO)O)O)NC(=O)C)O)C(=O)O)O)NC(=O)C)O)C(=O)O)O)NC(=O)C)O)C(=O)O)O)O)O)C(${R2})O
Sphingolipids	GT3	Gangliosides	Acidic glycosphingolipids	Gangliosides_GT3	${R1}NC(COC1C(C(C(C(O1)CO)OC2C(C(C(C(O2)CO)O)OC3(CC(C(C(O3)C(C(CO)OC4(CC(C(C(O4)C(C(CO)OC5(CC(C(C(O5)C(C(CO)O)O)NC(=O)C)O)C(=O)O)O)NC(=O)C)O)C(=O)O)O)NC(=O)C)O)C(=O)O)O)O)O)C(${R2})O
Sphingolipids	GQ1c	Gangliosides	Acidic glycosphingolipids	Gangliosides_GQ1c	${R1}NC(COC1C(C(C(C(O1)CO)OC2C(C(C(C(O2)CO)OC3C(C(C(C(O3)CO)O)OC4C(C(C(C(O4)CO)O)OC5(CC(C(C(O5)C(C(CO)O)O)NC(=O)C)O)C(=O)O)O)NC(=O)C)OC6(CC(C(C(O6)C(C(CO)OC7(CC(C(C(O7)C(C(CO)OC8(CC(C(C(O8)C(C(CO)O)O)NC(=O)C)O)C(=O)O)O)NC(=O)C)O)C(=O)O)O)NC(=O)C)O)C(=O)O)O)O)O)C(${R2})O
Sphingolipids	GQ1b	Gangliosides	Acidic glycosphingolipids	Gangliosides_GQ1b	${R1}NC(COC1C(C(C(C(O1)CO)OC2C(C(C(C(O2)CO)OC3C(C(C(C(O3)CO)O)OC4C(C(C(C(O4)CO)O)OC5(CC(C(C(O5)C(C(CO)OC6(CC(C(C(O6)C(C(CO)O)O)NC(=O)C)O)C(=O)O)O)NC(=O)C)O)C(=O)O)O)NC(=O)C)OC7(CC(C(C(O7)C(C(CO)OC8(CC(C(C(O8)C(C(CO)O)O)NC(=O)C)O)C(=O)O)O)NC(=O)C)O)C(=O)O)O)O)O)C(${R2})O
Sphingolipids	ST	Sulfoglycosphingolipids (sulfatides)	Acidic glycosphingolipids	Sulfoglycosphingolipids (sulfatides)	${R1}NC(COC1C(C(C(C(O1)CO)O)OS(=O)(=O)O)O)C(${R2})O
Sphingolipids	SPH	Sphingosine	Sphingoid bases	Sphingosine base	${R1}C(C(CO)N)O
Sphingolipids	SPH	Sphinganine	Sphingoid bases	Sphinganine base	${R1}C(C(CO)N)O
Sphingolipids	SPH	phyto-SPH	Sphingoid bases	4-Hydroxysphinganines (phytosphingosines)	${R1}C(C(CO)N)O
Sphingolipids	SPH	deoxySphingosine	Sphingoid bases	deoxysphingolipids	${R1}C(C(C)N)O
Sphingolipids	SPH	deoxySphinganine	Sphingoid bases	deoxysphingolipids	${R1}C(C(C)N)O
Sphingolipids	SPHP	Sphingosine 1-phosphate base	Phosphosphingolipids	Sphingosine 1-phosphate base	${R1}C(C(COP(=O)(O)O)N)O
Sphingolipids	SPHP	Sphinganine 1-phosphate base	Phosphosphingolipids	Sphinganine 1-phosphate base	${R1}C(C(COP(=O)(O)O)N)O
Sphingolipids	CerP	ceramide 1-phosphate	Phosphosphingolipids	N-acylsphingosines 1-phosphate (ceramide 1-phosphate)	${R1}NC(COP(=O)(O)O)C(${R2})O
Sphingolipids	CerP	dihydroceramide 1-phosphates	Phosphosphingolipids	N-acylsphinganines 1-phosphate (dihydroceramide 1-phosphates)	${R1}NC(COP(=O)(O)O)C(${R2})O
Sphingolipids	LSM	Lysosphingomyelins	Phosphosphingolipids	Sphingosine 1-phosphocholine base (Lysosphingomyelins)	${R1}C(O)C(N)(COP(=O)([O-])OCC[N+](C)(C)C)
Sphingolipids	LSM	Lysodihydrosphingomyelins	Phosphosphingolipids	Sphinganine 1-phosphocholine base (Lysodihydrosphingomyelins)	${R1}C(O)C(N)(COP(=O)([O-])OCC[N+](C)(C)C)
Sphingolipids	Hex1Cer	Ceramide monosaccharides	Neutral glycosphingolipids	Ceramide monosaccharides	${R1}C(C(COC1C(C(C(C(O1)CO)O)O)O)N${R2})O
Sphingolipids	Hex1Cer	t-Ceramide monosaccharides	Neutral glycosphingolipids	t-Ceramide monosaccharides	${R1}C(C(COC1C(C(C(C(O1)CO)O)O)O)N${R2})O
Sphingolipids	Hex2Cer	Ceramide disaccharides	Neutral glycosphingolipids	Ceramide disaccharides	${R1}C(C(COC1C(C(C(C(O1)CO)OC2C(C(C(C(O2)CO)O)O)O)O)O)N${R2})O
Sphingolipids	Hex2Cer	t-Ceramide disaccharides	Neutral glycosphingolipids	t-Ceramide disaccharides	${R1}C(C(COC1C(C(C(C(O1)CO)OC2C(C(C(C(O2)CO)O)O)O)O)O)N${R2})O
Sphingolipids	Hex3Cer	Ceramide N-acetyltrisaccharide	Neutral glycosphingolipids	Ceramide N-acetyltrisaccharide	${R1}C(C(COC1C(C(C(C(O1)CO)OC2C(C(C(C(O2)CO)OC2C(C(C(C(O2)CO)O)O)O)O)O)O)O)N${R2})O
Sphingolipids	Hex3Cer	t-Ceramide N-acetyltrisaccharide	Neutral glycosphingolipids	t-Ceramide N-acetyltrisaccharide	${R1}C(C(COC1C(C(C(C(O1)CO)OC2C(C(C(C(O2)CO)OC2C(C(C(C(O2)CO)O)O)O)O)O)O)O)N${R2})O
Sphingolipids	CerPE	Ceramide phosphoethanolamines	Phosphosphingolipids	Ceramide phosphoethanolamines	${R1}C(C(COP(=O)(O)OCCN)N${R2})O
Sphingolipids	CerPI	Ceramide phosphoinositol	Phosphosphingolipids	Ceramide phosphoinositol	${R1}C(C(COP(=O)(O)OC1C(O)(C(C(C(C1O)O)O)O))N${R2})O
Sphingolipids	CerPG	Ceramide phosphoglycerol	Phosphosphingolipids	Ceramide phosphoglycerol	${R1}C(C(COP(=O)(O)OCC(CO)O)N${R2})O
Glycerophospholipids	PC	diacyl	Glycerophosphocholines	Diacylglycerophosphocholines	${R1}OC(CO${R2})COP(=O)([O-])OCC[N+](C)(C)C
Glycerophospholipids	PC	alkyl-acyl	Glycerophosphocholines	1-alkyl,2-acylglycerophosphocholines	${R1}OC(CO${R2})COP(=O)([O-])OCC[N+](C)(C)C
Glycerophospholipids	PC	alkenyl-acyl	Glycerophosphocholines	1-alkenyl,2-acylglycerophosphocholines	${R1}OC(CO${R2})COP(=O)([O-])OCC[N+](C)(C)C
Glycerophospholipids	PC	Dlabeled FA	FA labeled Glycerophosphocholines	DLabeled FA	${R1}OC(CO${R2})COP(=O)([O-])OCC[N+](C)(C)C
Glycerophospholipids	PC	aldehyde	Glycerophosphocholines	aldehyde-Diacylglycerophosphocholines	${R1}OC(CO${R2})COP(=O)([O-])OCC[N+](C)(C)C
Glycerophospholipids	PC	carboxylic	Glycerophosphocholines	carboxylic-Diacylglycerophosphocholines	${R1}OC(CO${R2})COP(=O)([O-])OCC[N+](C)(C)C
Glycerophospholipids	LPC	monoacyl	Glycerophosphocholines	Monoacylglycerophosphocholines	${R1}OC(CO)COP(=O)([O-])OCC[N+](C)(C)C
Glycerophospholipids	LPC	monoalkyl	Glycerophosphocholines	Monoalkylglycerophosphocholines	${R1}OC(CO)COP(=O)([O-])OCC[N+](C)(C)C
Glycerophospholipids	LPC	monoalkenyl	Glycerophosphocholines	1Z-alkenylglycerophosphocholines	${R1}OC(CO)COP(=O)([O-])OCC[N+](C)(C)C
Glycerophospholipids	LPC	Dlabeled FA	FA labeled Glycerophosphocholines	DLabeled FA	${R1}OC(CO)COP(=O)([O-])OCC[N+](C)(C)C
Glycerophospholipids	PE	diacyl	Glycerophosphoethanolamines	Diacylglycerophosphoethanolamines	${R1}OC(CO${R2})COP(=O)(O)OCCN
Glycerophospholipids	PE	alkyl-acyl	Glycerophosphoethanolamines	1-alkyl,2-acylglycerophosphoethanol	${R1}OC(CO${R2})COP(=O)(O)OCCN
Glycerophospholipids	PE	alkenyl-acyl	Glycerophosphoethanolamines	1-alkenyl,2-acylglycerophosphoethanol	${R1}OC(CO${R2})COP(=O)(O)OCCN
Glycerophospholipids	PE	Dlabeled FA	Glycerophosphoethanolamines	Dlabeled FA	${R1}OC(CO${R2})COP(=O)(O)OCCN
Glycerophospholipids	PE	aldehyde	Glycerophosphoethanolamines	aldehyde-Diacylglycerophosphoethanolamines	${R1}OC(CO${R2})COP(=O)(O)OCCN
Glycerophospholipids	PE	carboxylic	Glycerophosphoethanolamines	carboxylic-Diacylglycerophosphoethanolamines	${R1}OC(CO${R2})COP(=O)(O)OCCN
Glycerophospholipids	LPE	monoacyl	Glycerophosphoethanolamines	Monoacylglycerophosphoethanolamines	${R1}OC(CO)COP(=O)(O)OCCN
Glycerophospholipids	LPE	monoalkyl	Glycerophosphoethanolamines	Monoalkylglycerophosphoethanolamines	${R1}OC(CO)COP(=O)(O)OCCN
Glycerophospholipids	LPE	monoalkenyl	Glycerophosphoethanolamines	1Z-alkenylglycerophosphoethanolamines	${R1}OC(CO)COP(=O)(O)OCCN
Glycerophospholipids	LPE	Dlabeled FA	Glycerophosphoethanolamines	Dlabeled FA	${R1}OC(CO)COP(=O)(O)OCCN
Glycerophospholipids	PS	diacyl	Glycerophosphoserines	Diacylglycerophosphoserines	${R1}OC(CO${R2})COP(=O)(O)OCC(C(=O)O)N
Glycerophospholipids	PS	alkyl-acyl	Glycerophosphoserines	1-alkyl,2-acylglycerophosphoserines	${R1}OC(CO${R2})COP(=O)(O)OCC(C(=O)O)N
Glycerophospholipids	PS	alkenyl-acyl	Glycerophosphoserines	alkenylglycerophosphoserines	${R1}OC(CO${R2})COP(=O)(O)OCC(C(=O)O)N
Glycerophospholipids	PS	Dlabeled FA	Glycerophosphoserines	Dlabeled FA	${R1}OC(CO${R2})COP(=O)(O)OCC(C(=O)O)N
Glycerophospholipids	LPS	monoacyl	Glycerophosphoserines	Monoacylglycerophosphoserines	${R1}OC(CO)COP(=O)(O)OCC(C(=O)O)N
Glycerophospholipids	LPS	monoalkyl	Glycerophosphoserines	Monoalkylglycerophosphoserines	${R1}OC(CO)COP(=O)(O)OCC(C(=O)O)N
Glycerophospholipids	LPS	monoalkenyl	Glycerophosphoserines	1Z-alkenylglycerophosphoserines	${R1}OC(CO)COP(=O)(O)OCC(C(=O)O)N
Glycerophospholipids	LPS	Dlabeled FA	Glycerophosphoserines	Dlabeled FA	${R1}OC(CO)COP(=O)(O)OCC(C(=O)O)N
Glycerophospholipids	PG	diacyl	Glycerophosphoglycerols	Diacylglycerophosphoglycerols	${R1}OC(CO${R2})COP(=O)(O)OCC(CO)O
Glycerophospholipids	PG	alkyl-acyl	Glycerophosphoglycerols	1-alkyl,2-acylglycerophosphoglycerols	${R1}OC(CO${R2})COP(=O)(O)OCC(CO)O
Glycerophospholipids	PG	alkenyl-acyl	Glycerophosphoglycerols	1Z-alkenylglycerophosphoglycerols	${R1}OC(CO${R2})COP(=O)(O)OCC(CO)O
Glycerophospholipids	PG	Dlabeled FA	Glycerophosphoglycerols	Dlabeled FA	${R1}OC(CO${R2})COP(=O)(O)OCC(CO)O
Glycerophospholipids	LPG	monoacyl	Glycerophosphoglycerols	Monoacylglycerophosphoglycerols	${R1}OC(CO)COP(=O)(O)OCC(CO)O
Glycerophospholipids	LPG	monoalkyl	Glycerophosphoglycerols	Monoalkylglycerophosphoglycerols	${R1}OC(CO)COP(=O)(O)OCC(CO)O
Glycerophospholipids	LPG	monoalkenyl	Glycerophosphoglycerols	1Z-alkylglycerophosphoglycerols	${R1}OC(CO)COP(=O)(O)OCC(CO)O
Glycerophospholipids	LPG	Dlabeled FA	Glycerophosphoglycerols	Dlabeled FA	${R1}OC(CO)COP(=O)(O)OCC(CO)O
Glycerophospholipids	PA	diacyl	Glycerophosphoglycerophosphates	Diacylglycerophosphoglycerophosphates	${R1}OC(CO${R2})COP(=O)(O)O
Glycerophospholipids	PA	alkyl-acyl	Glycerophosphoglycerophosphates	1-alkyl,2-acylglycerophosphoglycerophosphates	${R1}OC(CO${R2})COP(=O)(O)O
Glycerophospholipids	PA	alkenyl-acyl	Glycerophosphoglycerophosphates	1-(1Z-alkenyl),2-acylglycerophosphoglycerophosphates	${R1}OC(CO${R2})COP(=O)(O)O
Glycerophospholipids	PA	Dlabeled FA	Glycerophosphates	Dlabeled FA	${R1}OC(CO${R2})COP(=O)(O)O
Glycerophospholipids	LPA	monoacyl	Glycerophosphoglycerophosphates	Monoacylglycerophosphoglycerophosphates	${R1}OC(CO)COP(=O)(O)O
Glycerophospholipids	LPA	monoalkyl	Glycerophosphoglycerophosphates	Monoalkylglycerophosphoglycerophosphates	${R1}OC(CO)COP(=O)(O)O
Glycerophospholipids	LPA	monoalkenyl	Glycerophosphoglycerophosphates	1Z-alkenylglycerophosphoglycerophosphates	${R1}OC(CO)COP(=O)(O)O
Glycerophospholipids	LPA	Dlabeled FA	Glycerophosphates	Dlabeled FA	${R1}OC(CO)COP(=O)(O)O
Glycerophospholipids	PI	diacyl	Glycerophosphoinositols	Diacylglycerophosphoinositols	${R1}OC(CO${R2})COP(=O)(O)OC1C(C(C(C(C1O)O)O)O)O
Glycerophospholipids	PI	alkyl-acyl	Glycerophosphoinositols	1-alkyl,2-acylglycerophosphoinositols	${R1}OC(CO${R2})COP(=O)(O)OC1C(C(C(C(C1O)O)O)O)O
Glycerophospholipids	PI	alkenyl-acyl	Glycerophosphoinositols	1-(1Z-alkenyl),2-acylglycerophosphoinositols	${R1}OC(CO${R2})COP(=O)(O)OC1C(C(C(C(C1O)O)O)O)O
Glycerophospholipids	PI	Dlabeled FA	Glycerophosphoinositols	Dlabeled FA	${R1}OC(CO${R2})COP(=O)(O)OC1C(C(C(C(C1O)O)O)O)O
Glycerophospholipids	LPI	monoacyl	Glycerophosphoinositols	Monoacylglycerophosphoinositols	${R1}OC(CO)COP(=O)(O)OC1C(C(C(C(C1O)O)O)O)O
Glycerophospholipids	LPI	monoalkyl	Glycerophosphoinositols	Monoalkylglycerophosphoinositols	${R1}OC(CO)COP(=O)(O)OC1C(C(C(C(C1O)O)O)O)O
Glycerophospholipids	LPI	monoalkenyl	Glycerophosphoinositols	1Z-alkylglycerophosphoinositols	${R1}OC(CO)COP(=O)(O)OC1C(C(C(C(C1O)O)O)O)O
Glycerophospholipids	LPI	Dlabeled FA	Glycerophosphoinositols	Dlabeled FA	${R1}OC(CO)COP(=O)(O)OC1C(C(C(C(C1O)O)O)O)O
Glycerophospholipids	LPIP	monoalkyl	Glycerophosphoinositols monophosphates	Monoalkylglycerophosphoinositols monophosphates	${R1}OC(CO)COP(=O)(O)OC1C(C(C(C(C1O)O)O)OP(=O)(O)O)O
Glycerophospholipids	LPIP	monoalkenyl	Glycerophosphoinositols monophosphates	1Z-alkenylglycerophosphoinositols monophosphates	${R1}OC(CO)COP(=O)(O)OC1C(C(C(C(C1O)O)O)OP(=O)(O)O)O
Glycerophospholipids	LPIP	monoacyl	Glycerophosphoinositols monophosphates	Monoacylglycerophosphoinositols monophosphates	${R1}OC(CO)COP(=O)(O)OC1C(C(C(C(C1O)O)O)OP(=O)(O)O)O
Glycerophospholipids	PIP	diacyl	Glycerophosphoinositols monophosphates	Diacylglycerophosphoinositols monophosphates	${R1}OC(CO${R2})COP(=O)(O)OC1C(C(C(C(C1O)O)O)OP(=O)(O)O)O
Glycerophospholipids	PIP	alkyl-acyl	Glycerophosphoinositols monophosphates	alkylacylglycerophosphoinositols monophosphates	${R1}OC(CO${R2})COP(=O)(O)OC1C(C(C(C(C1O)O)O)OP(=O)(O)O)O
Glycerophospholipids	PIP	alkenyl-acyl	Glycerophosphoinositols monophosphates	1Z-alkenylacylglycerophosphoinositols monophosphates	${R1}OC(CO${R2})COP(=O)(O)OC1C(C(C(C(C1O)O)O)OP(=O)(O)O)O
Glycerophospholipids	LPIP2	monoacyl	Glycerophosphoinositols bisphosphates	Monoacylglycerophosphoinositols bisphosphates	${R1}OC(CO)COP(=O)(O)OC1C(C(C(C(C1O)O)OP(=O)(O)O)OP(=O)(O)O)O
Glycerophospholipids	LPIP2	monoalkyl	Glycerophosphoinositols bisphosphates	Monoalkylglycerophosphoinositols bisphosphates	${R1}OC(CO)COP(=O)(O)OC1C(C(C(C(C1O)O)OP(=O)(O)O)OP(=O)(O)O)O
Glycerophospholipids	LPIP2	monoalkenyl	Glycerophosphoinositols bisphosphates	1Z-alkenylglycerophosphoinositols bisphosphates	${R1}OC(CO)COP(=O)(O)OC1C(C(C(C(C1O)O)OP(=O)(O)O)OP(=O)(O)O)O
Glycerophospholipids	PIP2	diacyl	Glycerophosphoinositols bisphosphates	Diacylglycerophosphoinositols bisphosphates	${R1}OC(CO${R2})COP(=O)(O)OC1C(C(C(C(C1O)O)OP(=O)(O)O)OP(=O)(O)O)O
Glycerophospholipids	PIP2	alkyl-acyl	Glycerophosphoinositols bisphosphates	alkylacylglycerophosphoinositols bisphosphates	${R1}OC(CO${R2})COP(=O)(O)OC1C(C(C(C(C1O)O)OP(=O)(O)O)OP(=O)(O)O)O
Glycerophospholipids	PIP2	alkenyl-acyl	Glycerophosphoinositols bisphosphates	1Z-alkenylacylglycerophosphoinositols bisphosphates	${R1}OC(CO${R2})COP(=O)(O)OC1C(C(C(C(C1O)O)OP(=O)(O)O)OP(=O)(O)O)O
Glycerophospholipids	LPIP3	monoacyl	Glycerophosphoinositols trisphosphates	Monoacylglycerophosphoinositols trisphosphates	${R1}OC(CO)COP(=O)(O)OC1C(C(C(C(C1O)OP(=O)(O)O)OP(=O)(O)O)OP(=O)(O)O)O
Glycerophospholipids	LPIP3	monoalkyl	Glycerophosphoinositols trisphosphates	Monoalkylglycerophosphoinositols trisphosphates	${R1}OC(CO)COP(=O)(O)OC1C(C(C(C(C1O)OP(=O)(O)O)OP(=O)(O)O)OP(=O)(O)O)O
Glycerophospholipids	LPIP3	monoalkenyl	Glycerophosphoinositols trisphosphates	1Z-alkenylglycerophosphoinositols trisphosphates	${R1}OC(CO)COP(=O)(O)OC1C(C(C(C(C1O)OP(=O)(O)O)OP(=O)(O)O)OP(=O)(O)O)O
Glycerophospholipids	PIP3	alkyl-acyl	Glycerophosphoinositols trisphosphates	alkylacylglycerophosphoinositols trisphosphates	${R1}OC(CO${R2})COP(=O)(O)OC1C(C(C(C(C1O)OP(=O)(O)O)OP(=O)(O)O)OP(=O)(O)O)O
Glycerophospholipids	PIP3	alkenyl-acyl	Glycerophosphoinositols trisphosphates	1Z-alkenylacylglycerophosphoinositols trisphosphates	${R1}OC(CO${R2})COP(=O)(O)OC1C(C(C(C(C1O)OP(=O)(O)O)OP(=O)(O)O)OP(=O)(O)O)O
Glycerophospholipids	PIP3	diacyl	Glycerophosphoinositols trisphosphates	diacylglycerophosphoinositols trisphosphates	${R1}OC(CO${R2})COP(=O)(O)OC1C(C(C(C(C1O)OP(=O)(O)O)OP(=O)(O)O)OP(=O)(O)O)O
Glycerophospholipids	CL	monoacyl-monoacyl	Glycerophosphoglycerophosphoglycerols	Monoacylglycerophosphoglycerophosphomonoacylglycerols	${R1}OCC(O)COP(=O)(O)OCC(O)COP(=O)(O)OCC(O)CO${R2}
Glycerophospholipids	CL	monoalkyl-monoacyl	Glycerophosphoglycerophosphoglycerols	Monoalkylglycerophosphoglycerophosphomonoacylglycerols	${R1}OCC(O)COP(=O)(O)OCC(O)COP(=O)(O)OCC(O)CO${R2}
Glycerophospholipids	CL	monoalkenyl-monoacyl	Glycerophosphoglycerophosphoglycerols	1Z-alkenylglycerophosphoglycerophosphomonoacylglycerols	${R1}OCC(O)COP(=O)(O)OCC(O)COP(=O)(O)OCC(O)CO${R2}
Glycerophospholipids	CL	diacyl-monoacyl	Glycerophosphoglycerophosphoglycerols	Diacylglycerophosphoglycerophosphomonoacylglycerols	${R1}OCC(O${R2})COP(=O)(O)OCC(O)COP(=O)(O)OCC(O)CO${R3}
Glycerophospholipids	CL	alkylacyl-monoacyl	Glycerophosphoglycerophosphoglycerols	alkylacylglycerophosphoglycerophosphomonoacylglycerols	${R1}OCC(O${R2})COP(=O)(O)OCC(O)COP(=O)(O)OCC(O)CO${R3}
Glycerophospholipids	CL	alkenylacyl-monoacyl	Glycerophosphoglycerophosphoglycerols	1Z-alkenylacylglycerophosphoglycerophosphomonoacylglycerols	${R1}OCC(O${R2})COP(=O)(O)OCC(O)COP(=O)(O)OCC(O)CO${R3}
Glycerophospholipids	CL	diacyl-diacyl	Glycerophosphoglycerophosphoglycerols	Diacylglycerophosphoglycerophosphodiacylglycerols	${R1}OCC(O${R2})COP(=O)(O)OCC(O)COP(=O)(O)OCC(O${R4})CO${R3}
Glycerophospholipids	CL	alkylacyl-diacyl	Glycerophosphoglycerophosphoglycerols	alkylacylglycerophosphoglycerophosphodiacylglycerols	${R1}OCC(O${R2})COP(=O)(O)OCC(O)COP(=O)(O)OCC(O${R4})CO${R3}
Glycerophospholipids	CL	alkenylacyl-diacyl	Glycerophosphoglycerophosphoglycerols	1Z-alkenylacylglycerophosphoglycerophosphodiacylglycerols	${R1}OCC(O${R2})COP(=O)(O)OCC(O)COP(=O)(O)OCC(O${R4})CO${R3}
Glycerophospholipids	CL	monoalkyl-diacyl	Glycerophosphoglycerophosphoglycerols	Monoalkylglycerophosphoglycerophosphodiacylglycerols	${R1}OCC(O)COP(=O)(O)OCC(O)COP(=O)(O)OCC(O${R2})CO${R3}
Glycerophospholipids	CL	monoalkenyl-diacyl	Glycerophosphoglycerophosphoglycerols	1Z-alkenylglycerophosphoglycerophosphodiacylglycerols	${R1}OCC(O)COP(=O)(O)OCC(O)COP(=O)(O)OCC(O${R2})CO${R3}
Glycerophospholipids	CL	aldehyde monoacyl-monoacyl	Glycerophosphoglycerophosphoglycerols	aldehyde-Monoacylglycerophosphoglycerophosphomonoacylglycerols	${R1}OCC(O)COP(=O)(O)OCC(O)COP(=O)(O)OCC(O)CO${R2}
Glycerophospholipids	CL	aldehyde diacyl-monoacyl	Glycerophosphoglycerophosphoglycerols	aldehyde-Diacylglycerophosphoglycerophosphomonoacylglycerols	${R1}OCC(O${R2})COP(=O)(O)OCC(O)COP(=O)(O)OCC(O)CO${R3}
Glycerophospholipids	CL	aldehyde monoalkyl-diacyl	Glycerophosphoglycerophosphoglycerols	aldehyde-Monoalkylglycerophosphoglycerophosphodiacylglycerols	${R1}OCC(O)COP(=O)(O)OCC(O)COP(=O)(O)OCC(O${R2})CO${R3}
Glycerophospholipids	CL	carboxylic monoacyl-monoacyl	Glycerophosphoglycerophosphoglycerols	carboxylic-Monoacylglycerophosphoglycerophosphomonoacylglycerols	${R1}OCC(O)COP(=O)(O)OCC(O)COP(=O)(O)OCC(O)CO${R2}
Glycerophospholipids	CL	carboxylic diacyl-monoacyl	Glycerophosphoglycerophosphoglycerols	carboxylic-Diacylglycerophosphoglycerophosphomonoacylglycerols	${R1}OCC(O${R2})COP(=O)(O)OCC(O)COP(=O)(O)OCC(O)CO${R3}
Glycerophospholipids	CL	carboxylic monoalkyl-diacyl	Glycerophosphoglycerophosphoglycerols	carboxylic-Monoalkylglycerophosphoglycerophosphodiacylglycerols	${R1}OCC(O)COP(=O)(O)OCC(O)COP(=O)(O)OCC(O${R2})CO${R3}
Glycerophospholipids	CL	3,4-aldehyde diacyl-diacyl	Glycerophosphoglycerophosphoglycerols	3,4-aldehyde-Diacylglycerophosphoglycerophosphodiacylglycerols	${R1}OCC(O${R2})COP(=O)(O)OCC(O)COP(=O)(O)OCC(O${R4})CO${R3}
Glycerophospholipids	CL	3,4-carboxylic diacyl-diacyl	Glycerophosphoglycerophosphoglycerols	3,4-carboxylic-Diacylglycerophosphoglycerophosphodiacylglycerols	${R1}OCC(O${R2})COP(=O)(O)OCC(O)COP(=O)(O)OCC(O${R4})CO${R3}
Glycerophospholipids	CL	3-aldehyde diacyl-diacyl	Glycerophosphoglycerophosphoglycerols	3-aldehyde Diacylglycerophosphoglycerophosphodiacylglycerols	${R1}OCC(O${R2})COP(=O)(O)OCC(O)COP(=O)(O)OCC(O${R4})CO${R3}
Glycerophospholipids	CL	3-carboxylic diacyl-diacyl	Glycerophosphoglycerophosphoglycerols	3-carboxylic Diacylglycerophosphoglycerophosphodiacylglycerols	${R1}OCC(O${R2})COP(=O)(O)OCC(O)COP(=O)(O)OCC(O${R4})CO${R3}
Glycerophospholipids	CL	4-aldehyde diacyl-diacyl	Glycerophosphoglycerophosphoglycerols	4-aldehyde Diacylglycerophosphoglycerophosphodiacylglycerols	${R1}OCC(O${R2})COP(=O)(O)OCC(O)COP(=O)(O)OCC(O${R4})CO${R3}
Glycerophospholipids	CL	4-carboxylic diacyl-diacyl	Glycerophosphoglycerophosphoglycerols	4-carboxylic Diacylglycerophosphoglycerophosphodiacylglycerols	${R1}OCC(O${R2})COP(=O)(O)OCC(O)COP(=O)(O)OCC(O${R4})CO${R3}
Glycerophospholipids	CL	3-aldhyde,4-carboxylic diacyl-diacyl	Glycerophosphoglycerophosphoglycerols	3-aldhyde,4-carboxylic-Diacylglycerophosphoglycerophosphodiacylglycerols	${R1}OCC(O${R2})COP(=O)(O)OCC(O)COP(=O)(O)OCC(O${R4})CO${R3}
Glycerophospholipids	LPMt	monoacyl	Glycerophosphomethanol	Monoacylglycerophosphomethanol	${R1}OC(CO)COP(=O)(O)OC
Glycerophospholipids	LPMt	monoalkyl	Glycerophosphomethanol	Monoalkylglycerophosphomethanol	${R1}OC(CO)COP(=O)(O)OC
Glycerophospholipids	LPMt	monoalkenyl	Glycerophosphomethanol	1Z-alkenylglycerophosphomethanol	${R1}OC(CO)COP(=O)(O)OC
Glycerophospholipids	PMt	diacyl	Glycerophosphomethanol	Diacylglycerophosphomethanol	${R1}OC(CO${R2})COP(=O)(O)OC
Glycerophospholipids	PMt	alkyl-acyl	Glycerophosphomethanol	alkylacylglycerophosphomethanol	${R1}OC(CO${R2})COP(=O)(O)OC
Glycerophospholipids	PMt	alkenyl-acyl	Glycerophosphomethanol	1Z-alkenylacylglycerophosphomethanol	${R1}OC(CO${R2})COP(=O)(O)OC
Glycerophospholipids	LPEt	monoacyl	Glycerophosphoethanol	Monoacylglycerophosphoethanol	${R1}OC(CO)COP(=O)(O)OCC
Glycerophospholipids	LPEt	monoalkyl	Glycerophosphoethanol	Monoalkylglycerophosphoethanol	${R1}OC(CO)COP(=O)(O)OCC
Glycerophospholipids	LPEt	monoalkenyl	Glycerophosphoethanol	1Z-alkenylglycerophosphoethanol	${R1}OC(CO)COP(=O)(O)OCC
Glycerophospholipids	PEt	diacyl	Glycerophosphoethanol	Diacylglycerophosphoethanol	${R1}OC(CO${R2})COP(=O)(O)OCC
Glycerophospholipids	PEt	alkyl-acyl	Glycerophosphoethanol	alkylacylglycerophosphoethanol	${R1}OC(CO${R2})COP(=O)(O)OCC
Glycerophospholipids	PEt	alkenyl-acyl	Glycerophosphoethanol	1Z-alkenylacylglycerophosphoethanol	${R1}OC(CO${R2})COP(=O)(O)OCC
Glycerophospholipids	cPA	1-stearoyl-cyclic phosphatidic acid	Other Glycerophospholipids	monoacyl-cyclic phosphatidic acid	${R1}OCC1COP(=O)(O1)O
Glycerophospholipids	LBPA	Monoacylglycerophosphomonoradylglycerols	Glycerophosphoglycerols	Monoacylglycerophosphomonoradylglycerols	${R1}OC(CO)COP(=O)(O)OCC(CO)O${R2}
Prenol Lipids	Co	Coenzyme Q	Quinones and hydroquinones	Coenzyme Q	CC1=C(C(=O)C(=C(C1=O)OC)OC)${R1}
Sterol Lipids	ChE	sterolEsters	Cholesterol esters	Sterol esters	${R1}OC1CCC2(C3CCC4(C(C3CC=C2C1)CCC4C(C)CCCC(C)C)C)C
Sterol Lipids	ChE	D7 labeled FA	Cholesterol esters	D7 labeled FA	${R1}OC1CCC2(C3CCC4(C(C3CC=C2C1)CCC4C(C)CCCC(C)C)C)C
Sterol Lipids	ZyE	sterolEsters	Zymosteryl esters	Sterol esters	${R1}OC1CCC2(C(C1)CCC3=C2CCC4(C3CCC4C(C)CCC=C(C)C)C)C
Sterol Lipids	StE	sterolEsters	Stigmasterol esters	Sterol esters	${R1}OC1CCC2(C3CCC4(C(C3CC=C2C1)CCC4C(C)C=CC(CC)C(C)C)C)C
Sterol Lipids	SiE	sterolEsters	Sitosterol esters	Sterol esters	${R1}OC1CCC2(C3CCC4(C(C3CC=C2C1)CCC4C(C)CCC(CC)C(C)C)C)C
Sterol Lipids	Ch-D7	Dlabeled Ch	Cholesterol	D7 Labeled Cholesterol	OC1CCC2(C3CCC4(C(C3CC=C2C1)CCC4C(C)CCCC(D)(C(D)(D)D)C(D)(D)D)C)C
Sterol Lipids	AcHexSiE	acylHexSterolEsters	AcylHexosylSitosterol ester	AcylHexosylSterol ester	OC1C(O)C(O)C(CO${R1})OC1OC(CC3(C)C5CCC24C)CCC3=CCC5C2CCC4C(C)CCC(CC)C(C)C
Sterol Lipids	AcHexStE	acylHexSterolEsters	Acylhexosylstigmasterol ester	Acyl Hexosyl Sterol esters	OC1C(O)C(O)C(CO${R1})OC1OC(CC3(C)C5CCC24C)CCC3=CCC5C2CCC4C(C)\C=C\C(CC)C(C)C
Sterol Lipids	AcHexChE	acylHexSterolEsters	Acylhexosylcholesterol ester	Acyl Hexosyl Sterol esters	OC2C(O)C(O)C(CO${R1})OC2OC(CC35C)CCC3=CCC1C5CCC4(C)C1CCC4C(C)CCCC(C)C
Sterol Lipids	AcHexZyE	acylHexSterolEsters	Acylhexosylzymosterol ester	Acyl Hexosyl Sterol esters	OC2C(O)C(O)C(CO${R1})OC2OC(CC35C)CCC3=CCC1C5CCC4(C)C1CCC4C(C)CC=CC(C)C
Sterol Lipids	CmE	sterolEsters	Campesterol Ester	Sterol esters	${R1}OC1CCC2(C3CCC4(C(C3CC=C2C1)CCC4C(C)CCC(C)C(C)C)C)C
Sterol Lipids	AcHexCmE	acylHexSterolEsters	Acylhexosylcampesterol ester	Acyl Hexosyl Sterol esters	OC2C(O)C(O)C(CO${R1})OC2OC(CC35C)CCC3=CCC1C5CCC4(C)C1CCC4C(C)CCC(C)C(C)C
Sterol Lipids	ChE-D7	Dlabeled ChE	Cholesterol esters	D7 Labeled Cholesterol ester	${R1}OC1CCC2(C3CCC4(C(C3CC=C2C1)CCC4C(C)CCCC(D)(C(D)(D)D)C(D)(D)D)C)C
Sterol Lipids	Ch	cholesterol	Cholesterol	cholesterol	OC1CCC2(C3CCC4(C(C3CC=C2C1)CCC4C(C)CCCC(C)C)C)C
Sterol Lipids	Zy	sterol	Zymosterol	Sterol	OC1CCC2(C(C1)CCC3=C2CCC4(C3CCC4C(C)CCC=C(C)C)C)C
Sterol Lipids	St	sterol	Stigmasterol	Sterol	OC1CCC2(C3CCC4(C(C3CC=C2C1)CCC4C(C)C=CC(CC)C(C)C)C)C
Sterol Lipids	Si	sterol	Sitosterol	Sterol	OC1CCC2(C3CCC4(C(C3CC=C2C1)CCC4C(C)CCC(CC)C(C)C)C)C
Sterol Lipids	AcHexSi	acylHexSterol	AcylHexosylSitosterol	AcylHexosylSterol	OC1C(O)C(O)C(CO)OC1OC(CC3(C)C5CCC24C)CCC3=CCC5C2CCC4C(C)CCC(CC)C(C)C
Sterol Lipids	AcHexSt	acylHexSterol	Acylhexosylstigmasterol	Acyl Hexosyl Sterol	OC1C(O)C(O)C(CO)OC1OC(CC3(C)C5CCC24C)CCC3=CCC5C2CCC4C(C)\C=C\C(CC)C(C)C
Sterol Lipids	AcHexCh	acylHexSterol	Acylhexosylcholesterol	Acyl Hexosyl Sterol	OC2C(O)C(O)C(CO)OC2OC(CC35C)CCC3=CCC1C5CCC4(C)C1CCC4C(C)CCCC(C)C
Sterol Lipids	AcHexZy	acylHexSterol	Acylhexosylzymosterol	Acyl Hexosyl Sterol	OC2C(O)C(O)C(CO)OC2OC(CC35C)CCC3=CCC1C5CCC4(C)C1CCC4C(C)CC=CC(C)C
Sterol Lipids	Cm	sterol	Campesterol	Sterol	OC1CCC2(C3CCC4(C(C3CC=C2C1)CCC4C(C)CCC(C)C(C)C)C)C
Sterol Lipids	AcHexCm	acylHexSterol	Acylhexosylcampesterol	Acyl Hexosyl Sterol	OC2C(O)C(O)C(CO)OC2OC(CC35C)CCC3=CCC1C5CCC4(C)C1CCC4C(C)CCC(C)C(C)C
phthalates	DAP	dialkyl	dialkyl phthalates	dialkyl phthalates	${R1}OC(=O)C1=CC=CC=C1C(=O)O${R2}
Derivatized lipids (biotinylation, diazomethane)	BisMePE	diacyl	Bis-methyl phosphatidylethanolamine	Bis-methyl Diacylglycerophosphoethanolamines	${R1}OC(CO${R2})COP(=O)(OC)OCCNC
Derivatized lipids (biotinylation, diazomethane)	BisMePS	diacyl	Bis-methyl phosphoserines	Bis-methyl Diacylglycerophosphoserines	${R1}OC(CO${R2})COP(=O)(OC)OCC(C(=O)O)NC
Derivatized lipids (biotinylation, diazomethane)	BisMePG	diacyl	Bis-methyl phosphoglycerols	Bis-methyl Diacylglycerophosphoglycerols	${R1}OC(CO${R2})COP(=O)(OC)OCC(CO)OC
Derivatized lipids (biotinylation, diazomethane)	BisMePA	diacyl	Bis-methyl phosphoglycerophosphates	Bis-methyl Diacylglycerophosphoglycerophosphates	${R1}OC(CO${R2})COP(=O)(OC)OC
Derivatized lipids (biotinylation, diazomethane)	BisMeLPA	monoacyl	Bis-methyl phosphoglycerophosphates	Bis-methyl Monoacylglycerophosphoglycerophosphates	${R1}OC(CO)COP(=O)(OC)OC
Derivatized lipids (biotinylation, diazomethane)	BiotinylPE	diacyl	Glycerophosphoethanolamine-N-(biotinyl)	N-(biotinyl) Diacylglycerophosphoethanolamine	${R1}OC(CO${R2})COP(=O)(O)OCCNC(=O)CCCCC(SCC1N2)C1NC2=O
Derivatized lipids (biotinylation, diazomethane)	MePC	diacyl	Methyl phosphatidylcholine	Methyl Diacylglycerophosphatidylcholine	${R1}OC(CO${R2})COP(=O)(OC)OCC[N+](C)(C)C
