# Supplementary material for: Amino acid catabolite markers for early prognostication of pneumonia in patients with COVID-19
Source: Nat Commun. 2023 Dec 20;14:8469. doi: 10.1038/s41467-023-44266-z (PMC10733290; doi:10.1038/s41467-023-44266-z)
Supplement: Supplementary file 6 — Supplementary Data 3 [file 41467_2023_44266_MOESM6_ESM.csv]

Name	F (Cortisol)	E (Cortisone)	Aldosterone	Testosterone	18OH-Corticosterone	18-OH-Cortisol	17OH-Progesterone	7-Keto-Chplesterol	Corticosteone	Androstenedione	11keto-Testosterone
Negative	39,000.000	10,000.000	266,000.000	1,007,000.000	45,000.000	48,493.803	130,632.037	347,000.000	133,000.000	192,000.000	51,000.000
Healthy	95,000.000	23,000.000	543,000.000	54,000.000	79,000.000	46,500.424	79,770.198	349,000.000	214,000.000	374,000.000	74,000.000
Healthy	47,000.000	18,000.000	550,000.000	1,224,000.000	32,000.000	0.000	47,724.848	554,000.000	102,000.000	313,000.000	99,000.000
Healthy	40,000.000	11,000.000	294,000.000	58,000.000	24,000.000	26,363.016	46,145.190	264,000.000	112,000.000	252,000.000	40,000.000
Healthy	62,000.000	20,000.000	451,000.000	35,000.000	40,000.000	44,628.862	57,007.798	281,000.000	269,000.000	302,000.000	42,000.000
Healthy	57,000.000	19,000.000	313,000.000	1,459,000.000	20,000.000	28,507.851	152,746.947	257,000.000	80,000.000	220,000.000	32,000.000
Healthy	25,000.000	10,000.000	294,381.194	1,341,205.401	35,285.243	94,755.043	66,782.345	399,330.051	72,152.914	0.000	106,101.953
asymptomatic	41,000.000	9,000.000	293,000.000	958,000.000	26,000.000	35,054.836	82,738.833	230,000.000	121,000.000	242,000.000	60,000.000
asymptomatic	48,000.000	11,000.000	286,000.000	1,534,000.000	24,000.000	48,127.890	156,093.908	443,000.000	110,000.000	144,000.000	42,000.000
asymptomatic	126,000.000	23,000.000	411,000.000	101,000.000	34,000.000	122,767.738	110,963.738	9,000.000	559,000.000	253,000.000	44,000.000
mild	74,000.000	27,000.000	525,000.000	1,669,000.000	80,000.000	179,180.604	100,943.648	342,000.000	297,000.000	254,000.000	89,000.000
mild	55,000.000	18,000.000	545,000.000	81,000.000	75,000.000	56,129.410	389,908.968	349,000.000	84,000.000	725,000.000	56,000.000
mild	57,000.000	22,000.000	395,000.000	1,245,000.000	11,000.000	21,391.006	94,464.357	291,000.000	169,000.000	346,000.000	60,000.000
mild	78,000.000	26,000.000	526,000.000	1,418,000.000	42,000.000	66,788.058	180,038.917	319,000.000	139,000.000	107,000.000	32,000.000
moderate	162,000.000	32,000.000	448,000.000	159,000.000	80,000.000	24,000.000	79,000.000	740,000.000	219,000.000	451,000.000	31,000.000
moderate	56,000.000	20,000.000	348,000.000	109,000.000	25,000.000	16,165.156	25,000.000	301,000.000	152,000.000	192,000.000	52,000.000
moderate	135,000.000	34,000.000	660,000.000	28,000.000	65,000.000	73,796.201	39,000.000	387,000.000	309,000.000	216,000.000	67,000.000
moderate	102,000.000	31,000.000	651,000.000	1,450,000.000	74,000.000	139,933.205	98,000.000	293,000.000	298,000.000	163,000.000	67,000.000
moderate	89,000.000	22,000.000	374,000.000	1,067,000.000	41,000.000	67,178.580	92,155.470	342,000.000	349,000.000	126,000.000	29,000.000
moderate	173,000.000	31,000.000	420,000.000	66,000.000	43,000.000	33,568.210	40,882.553	129,000.000	203,000.000	330,000.000	67,000.000
moderate	97,000.000	25,000.000	618,000.000	87,000.000	29,000.000	38,455.936	17,868.162	239,000.000	135,000.000	238,000.000	72,000.000
moderate	73,000.000	16,000.000	485,000.000	1,336,000.000	34,000.000	63,122.492	265,893.716	484,000.000	166,000.000	155,000.000	55,000.000
moderate	117,000.000	38,000.000	583,000.000	1,874,000.000	54,000.000	98,249.689	269,442.988	30,000.000	423,000.000	352,000.000	96,000.000
moderate	130,000.000	16,000.000	399,000.000	1,422,000.000	38,000.000	83,186.032	161,320.965	360,000.000	1,081,000.000	388,000.000	96,000.000
moderate	48,000.000	18,000.000	384,000.000	57,000.000	38,000.000	35,485.269	44,628.881	271,000.000	316,000.000	207,000.000	32,000.000
moderate	126,000.000	20,000.000	411,000.000	67,000.000	56,000.000	38,842.879	66,965.004	294,000.000	251,000.000	240,000.000	43,000.000
moderate	57,000.000	18,000.000	352,000.000	116,000.000	60,000.000	51,907.328	345,298.082	369,000.000	222,000.000	539,000.000	55,000.000
moderate	100,000.000	22,000.000	456,000.000	1,217,000.000	37,000.000	68,641.983	97,893.937	193,000.000	240,000.000	216,000.000	57,000.000
moderate	30,000.000	21,000.000	522,000.000	1,437,000.000	67,000.000	109,198.169	58,805.919	156,000.000	78,000.000	193,000.000	113,000.000
moderate	88,000.000	25,000.000	565,000.000	138,000.000	37,000.000	116,415.325	57,905.884	423,000.000	257,000.000	180,000.000	58,000.000
moderate	52,000.000	22,000.000	447,000.000	1,131,000.000	36,000.000	63,411.659	101,520.559	468,000.000	138,000.000	205,000.000	110,000.000
severe	133,000.000	29,000.000	463,000.000	73,000.000	44,000.000	91,000.000	64,000.000	212,000.000	227,000.000	359,000.000	37,000.000
severe	111,000.000	14,000.000	298,000.000	36,000.000	40,000.000	63,000.000	64,000.000	12,000.000	222,000.000	278,000.000	42,000.000
severe	107,000.000	41,000.000	521,000.000	59,000.000	97,000.000	67,439.147	52,538.512	530,000.000	167,000.000	380,000.000	92,000.000
severe	43,000.000	13,000.000	278,000.000	1,009,000.000	68,000.000	48,727.243	204,363.762	28,000.000	114,000.000	144,000.000	42,000.000
severe	79,000.000	24,000.000	394,000.000	62,000.000	16,000.000	45,538.077	92,506.355	423,000.000	181,000.000	152,000.000	46,000.000
severe	162,000.000	20,000.000	437,000.000	88,000.000	101,000.000	45,145.026	30,597.467	472,000.000	508,000.000	216,000.000	34,000.000
severe	82,000.000	14,000.000	312,000.000	56,000.000	41,000.000	46,522.260	336,458.158	402,000.000	179,000.000	535,000.000	79,000.000
severe	51,000.000	18,000.000	286,000.000	109,000.000	44,000.000	16,054.309	50,772.926	356,000.000	86,000.000	193,000.000	58,000.000
severe	63,000.000	22,000.000	472,000.000	63,000.000	36,000.000	38,744.663	36,913.339	461,000.000	164,000.000	176,000.000	43,000.000
