# Supplementary material for: Amino acid catabolite markers for early prognostication of pneumonia in patients with COVID-19
Source: Nat Commun. 2023 Dec 20;14:8469. doi: 10.1038/s41467-023-44266-z (PMC10733290; doi:10.1038/s41467-023-44266-z)
Supplement: Supplementary file 7 — Supplementary Data 4 [file 41467_2023_44266_MOESM7_ESM.csv]

Analyte	Retention time (min)	Polarity	MRM transition (1)		MRM transition (2)
			Precursor ion	Product ion	Precursor ion	Product ion
2-Aminobutyric acid	3.0	(+)	104.1	41.1	104.1	58.1
3-Aminobutyric acid	3.1	(+)	104.2	86.0	104.2	45.0
3-Hydoxykynurenine	7.6	(+)	225.1	208.0	225.1	162.2
3-Hydroxyanthranilic acid	8.1	(+)	154.1	108.2	154.1	80.2
3-Indoleacetic acid	10.0	(+)	176.1	130.1	176.1	77.2
3-Indoleethanol	10.9	(+)	162.1	117.3	162.1	115.2
3,4-Dihydroxyphenylacetic acid	8.1	(-)	167.2	123.1
4-Aminobutyric acid (GABA)	4.2	(+)	104.1	87.1	104.1	45.1
4-Hydroxyproline	2.3	(+)	132.1	68.1	132.1	86.1
5-Glutamylcysteine	3.4	(+)	251.1	122.1	251.1	84.1
5-Hydroxy-L-tryptophan	8.3	(+)	221.1	204.1	221.1	162.3
5-hydroxy-tryptophol	8.0	(+)	178.1	160.3	178.1	115.3
5-Hydroxyindole-3-acetic acid	8.2	(+)	192.1	146.2	192.1	91.0
5-Methyltetrahydrofolic acid	9.3	(+)	460.2	313.2	460.2	180.1
Acetylcarnitine	10.1	(+)	204.1	85.1	204.1	60.1
Acetylcholine	10.6	(+)	146.1	87.1
Adenine	6.3	(+)	136.1	119.0	136.1	92.1
Adenosine	7.5	(+)	268.1	119.0	268.1	136.1
Adenylsuccinic acid	6.8	(+)	464.1	252.1	464.1	162.0
Agmatine	2.1	(+)	131.4	72.2	131.4	60.1
Alanine	2.6	(+)	90.1	45.0
Anthranilate	9.8	(+)	137.6	120.3	137.6	92.2
Arginine	3.5	(+)	175.1	60.1	175.1	70.1
Argininosuccinic acid	3.4	(+)	291.0	70.1	291.0	116.1
Ascorbic acid	1.2	(-)	175.0	87.0	175.0	115.0
Asparagine	2.2	(+)	133.1	87.2
Aspartic acid	2.2	(+)	134.0	74.1	134.0	88.1
Asymmetric dimethylarginine	7.8	(+)	203.2	46.1	203.2	70.2
b-Nicotinamide mononucleotide	2.8	(+)	335.1	123.1	335.1	97.2
beta-Alanine	1.4	(+)	90.2	72.2
Biotin (Vitamine B7)	8.0	(+)	245.1	227.0	245.1	97.0
Carnitine	6.0	(+)	162.1	60.1	162.1	103.1
Carnosine	5.3	(+)	227.1	110.1	227.1	156.1
Choline	5.1	(+)	104.1	45.1	104.1	60.1
Citicoline	2.5	(+)	489.1	184.1	489.1	264.1
Citrulline	2.5	(+)	176.1	159.1	176.1	70.1
Creatine	3.9	(+)	132.1	90.1	132.1	44.1
Creatinine	5.4	(+)	114.1	44.2
Cystathionine	2.3	(+)	223.0	88.1	223.0	134.1
Cysteine	2.4	(+)	122.1	59.0	122.1	76.1
Cystine	2.1	(+)	241.0	73.9	241.0	152.0
Cytidine	7.1	(+)	244.1	112.1	244.1	95.0
Cytosine	4.4	(+)	112.1	52.0	112.1	67.1
dihydrofolate	6.6	(+)	444.0	178.1	444.0	297.1
Dimethylglycine	2.5	(+)	104.1	44.1	104.1	58.1
Dopa	7.1	(+)	198.1	152.2
Dopamine	9.2	(+)	154.1	137.1	154.1	91.1
Epinephrine	8.0	(+)	184.1	166.1	184.1	107.1
FAD	6.8	(+)	786.2	348.0	786.2	136.1
Folinic acid	7.3	(+)	474.1	327.1	474.1	299.1
Glutamic acid	2.6	(+)	148.1	102.1	148.1	56.1
Glutamine	2.4	(+)	147.1	84.2	147.1	130.1
Glutathione reduced form	5.3	(+)	308.1	76.1	308.1	179.1
Glutathione oxidized form	6.2	(+)	613.2	355.0	613.2	231.1
Glycine	2.3	(+)	75.9	30.2	75.9	31.1
Guanosine	6.9	(+)	284.0	152.0	284.0	135.0
Hippuric Acid	7.4	(-)	178.0	134.1	178.0	77.0
Histamine	5.5	(+)	112.1	95.1	112.1	41.2
Histidine	3.1	(+)	155.9	110.1	155.9	56.1
Homo-Serine	2.4	(+)	120.1	74.0
Homocysteine	3.6	(+)	136.0	56.1	136.0	90.1
Homocystine	4.7	(+)	269.1	88.1	269.1	136.1
Homogentisic Acid	8.1	(-)	167.0	123.1	167.0	122.1
Hypoxanthine	4.5	(+)	137.0	110.0	137.0	55.1
Indole lactic Acid	9.3	(+)	206.1	188.1	206.1	160.1
Indole-3-butyric acid	14.8	(+)	204.2	186.2	204.2	130.3
Indole-3-propionic acid	11.8	(+)	190.3	130.2	190.3	77.2
Indole-acetoamide	10.8	(+)	175.1	130.1	175.1	77.1
Indoxyl sulfate	7.3	(-)	212.0	80.0	212.0	81.0
Inosine	6.0	(+)	269.1	137.1	269.1	119.0
Isoleucine	8.1	(+)	132.1	86.1	132.1	30.1
Kynurenic acid	9.1	(+)	190.1	89.1	190.1	116.2
Kynurenine	9.3	(+)	209.1	192.1	209.1	94.1
L-Metionine sulfone (Internal Standard)	2.8	(+)	182.0	136.0	182.0	56.1
Leucine	8.3	(+)	132.1	86.1	132.1	30.1
Lysine	3.0	(+)	147.1	84.1
Melatonin	11.3	(+)	233.1	174.1	233.1	131.2
Methionine	6.1	(+)	149.9	56.0	149.9	104.0
N-Acetylspermine	6.1	(+)	245.2	112.3	245.2	100.3
NAD	5.3	(+)	664.1	136.1	664.1	428.0
Niacinamide	6.5	(+)	123.1	80.1	123.1	53.1
Nicotinamide Riboside	7.2	(+)	255.0	123.1	255.0	80.1
Nicotinic acid	5.1	(+)	124.1	80.2	124.1	78.1
Nicotinic acid mononucleotide	2.3	(+)	336.1	124.1	336.1	97.1
Nictinic acid adenine dinucleotide	3.3	(-)	663.1	540.1	663.1	273.0
Norepinephrine	5.6	(+)	170.1	107.0	170.1	152.2
O-Phosphorylethanol-amine	1.9	(-)	140.2	79.0	140.2	63.0
Ophthalmic acid	6.7	(+)	290.1	58.1	290.1	161.2
Ornithine	2.8	(+)	133.1	70.1	133.1	116.1
Pantothenic acid	7.1	(+)	220.1	90.2	220.1	72.1
Phenylalanine	9.1	(+)	166.1	103.1	166.1	120.1
Proline	3.0	(+)	116.1	70.2	116.1	28.1
Putrescine	4.5	(+)	89.2	72.3	89.2	30.2
Pyridoxal	8.0	(+)	168.1	150.1	168.1	94.1
Pyridoxal-5'-phosphate	4.3	(+)	248.1	150.2	248.1	94.1
Pyridoxamine	11.3	(+)	169.1	77.0	169.1	106.0
Pyridoxine	8.8	(+)	170.1	152.0	170.1	134.0
S-Adenosylhomocysteine	8.7	(+)	385.2	136.1	385.2	88.0
S-Adenosylmethionine	7.5	(+)	399.1	250.1	399.1	136.1
Sarcosine	1.5	(+)	89.9	44.0
Serine	2.2	(+)	106.1	60.1	106.1	42.1
Serotonin	11.7	(+)	177.1	160.1	177.1	132.1
Spermidine	2.0	(+)	146.2	72.3
Spermine	1.0	(+)	203.2	112.2
Symmetric dimethylarginine	7.3	(+)	203.2	70.1	203.1	116.1
Tetrahydrofolate	8.4	(+)	446.0	299.1	446.0	166.1
Thimamine (Vitamine B1)	7.5	(+)	265.1	122.1	265.1	144.0
Threonine	2.4	(+)	120.1	74.1	120.1	56.1
Thymidine	6.8	(+)	243.1	127.1
Thymine	6.8	(+)	127.1	110.1	127.1	54.1
Tryptamine	7.1	(+)	159.1	144.1	159.1	91.1
Tryptophan	11.3	(+)	205.1	146.1
Tyrosine	7.4	(+)	182.1	136.1	182.1	91.1
Uracil	3.0	(+)	113.1	70.1	113.1	70.1
Urea	1.8	(+)	61.2	44.0	61.2	18.1
Uridine	5.6	(+)	245.0	113.1
Valine	5.4	(+)	118.1	55.1	118.1	72.2
Vitamin B9 (folate)	7.6	(-)	440.2	311.0	440.2	175.3
Vitamine B12	7.4	(+)	679.0	147.0	1355.5	1209.5
Vitamine B2	7.8	(+)	377.2	243.0	377.2	172.0
Xanthine	4.3	(-)	151.0	108.1
Xanthurenic acid	9.3	(+)	206.1	132.2	206.1	160.1
