# Supplementary material for: Amino acid catabolite markers for early prognostication of pneumonia in patients with COVID-19
Source: Nat Commun. 2023 Dec 20;14:8469. doi: 10.1038/s41467-023-44266-z (PMC10733290; doi:10.1038/s41467-023-44266-z)
Supplement: Supplementary file 9 — Source Data [file 41467_2023_44266_MOESM9_ESM.xlsx]

## Sheet: Cohort-1
Group	CCL17/TARC	CXCL10/IP-10/CRG-2	CXCL9/MIG	GM-CSF	IFN-a	IFN-b	IFN-g	IL-10	IL-13	IL-18/IL1F4	IL-1a/IL-1F1	IL-1b/IL-1F2	IL-1ra/IL-1F3	IL-2	IL-28A/IFN-l 2	IL-28B/IFN-l 3	IL-31	IL-33	IL-4	IL-5	IL-6	Lymphotoxin-a/TNF-b	TNF-a	(pg/ml)
Negative	198557	15481	0	0	0	0	0	0	0	100857	0	0	184644	0	0	0	0	0	0	2869	493	0	0
Negative	160998	39290	146296	0	0	0	0	0	0	94691	0	0	162393	0	0	0	0	0	4633	0	689	0	0
Negative	508087	15194	0	0	0	0	688	0	0	174239	0	0	346233	296	27513	0	0	0	0	0	3314	0	1096
Negative	599280	11843	0	0	0	0	0	0	0	124846	0	1682	260838	407	0	0	0	0	5025	0	2292	0	5157
Negative	65879	5598	0	0	0	0	0	0	0	429347	0	0	201271	296	0	0	0	0	0	0	494	0	0
Negative	338458	336439	1207561	0	0	0	9582	14117	43108	271456	798	1208	4827104	0	21553	0	0	0	11430	0	26854	0	15135
Negative	715521	18240	0	0	0	0	0	971	0	44874	0	904	373297	0	0	0	0	0	0	0	1485	0	0
Negative	99511	28345	0	0	0	0	978	661	0	283346	0	392	1671946	0	0	0	1181	0	0	0	985	0	1351
Negative	1510806	3059	0	0	256	0	0	0	0	32774	0	3862	420254	0	46669	0	0	0	0	0	591	0	2013
Negative	1387458	11239	0	0	0	0	0	221	0	103609	0	904	363114	0	0	0	0	0	0	0	2241	0	0
Negative	123427	67393	0	0	0	1786	978	29583	0	396619	64	2149	355103	0	0	0	0	0	1714	0	4554	0	3534
Negative	12689	20145	49041	0	0	0	0	0	0	112542	0	15481	1750281	0	0	0	0	0	0	0	3880	0	2830
Negative	31337	9195	0	0	0	0	0	2120	0	39914	0	3857	230997	0	0	0	0	0	0	0	6383	0	19963
Negative	12689	8611	0	0	0	0	0	945	0	293001	0	8398	924248	0	0	0	0	0	1714	0	1588	0	0
Negative	29076	9527	0	0	0	0	0	0	0	0	0	0	0	0	0	0	1181	0	0	0	445	0	0
Negative	119920	38327	227741	0	0	0	0	15913	0	329574	0	0	553767	0	0	0	0	0	0	0	3628	0	0
Negative	105693	39089	0	0	0	0	0	0	0	45946	0	0	170124	0	0	0	0	0	0	0	0	0	454
asymptomatic	250007	10276	0	0	328	0	0	0	0	72477	0	0	224753	0	0	0	0	0	0	0	201	0	1551
asymptomatic	105375	3507	0	0	0	0	0	0	0	74679	0	7091	535658	0	0	0	0	0	0	0	105	0	0
asymptomatic	153096	42361	193498	0	0	0	1165	4940	0	285624	0	10179	1269924	0	0	0	0	2062	0	0	0	0	0
asymptomatic	666151	24509	0	0	642	0	2063	2670	0	130876	0	305	534140	0	0	0	0	0	8828	0	634	0	3396
asymptomatic	84557	3844	0	0	0	0	0	0	0	123398	0	4353	267399	0	0	0	0	0	0	0	89	0	1355
asymptomatic	234544	4676	121592	0	0	0	8808	0	0	147979	0	898	691447	0	0	0	0	4223	9735	0	476	0	3091
mild	19992	16091	0	0	479	0	1296	0	21085	171987	0	904	973410	407	0	0	0	0	3593	0	2801	0	1508
mild	235219	4302	0	0	0	0	978	221	0	83565	0	31006	414357	0	0	0	3364	0	4633	0	33042	0	6221
mild	336080	20239	0	0	0	0	0	0	0	103703	0	0	0	0	0	0	0	0	0	0	453	0	0
mild	125692	109462	0	0	9931	0	1884	4075	0	396210	0	898	1286666	0	45348	0	0	3808	11540	0	1024	1732	2534
mild	257676	8746	0	0	0	760	1165	0	0	97366	0	797	381320	0	30875	0	3823	0	8828	0	395	0	0
mild	291217	8005	0	0	0	0	64700	0	0	80540	0	114	494682	0	0	0	0	32480	0	0	556	0	0
mild	198555	6930	0	0	0	0	16974	0	0	65017	0	1096	300799	0	32947	0	0	9248	0	0	139	0	3196
mild	148578	9283	0	0	0	2034	0	4467	0	88738	0	404	327004	140	28792	0	0	552	9770	0	313	0	7261
mild	99580	42235	0	0	0	0	0	3575	0	218944	0	308	366266	0	0	0	0	0	8828	0	1177	0	0
mild	242413	86051	143574	0	11594	0	0	3757	0	172737	0	898	1013423	247	0	0	1864	0	0	0	1100	0	4711
mild	87425	10822	0	0	0	0	0	1849	0	38202	0	5589	537938	358	0	0	0	0	0	0	139	0	13847
mild	140059	37389	0	0	0	0	0	3620	0	100248	0	501	234457	0	7236	0	526	0	5041	0	308	0	0
mild	136145	8977	0	0	0	0	0	0	0	118423	0	0	229818	0	0	0	1864	552	0	0	226	0	0
mild	116534	136317	0	0	4952	0	7245	4663	0	187939	0	501	875663	0	0	0	0	3169	9868	0	792	0	2835
mild	141497	50720	0	0	0	0	0	0	0	125891	0	308	285017	0	0	0	0	0	0	0	0	0	0
mild	190906	77122	0	0	5655	0	0	3641	0	118422	0	699	839778	0	0	0	0	850	0	0	908	0	1106
mild	105168	29640	0	0	1164	0	0	0	349993	188361	0	505	458360	0	0	0	0	0	0	0	313	0	2431
moderate	24034	176022	0	4306	0	0	3735	8498	0	332224	0	320	2085038	0	0	0	0	837	1714	0	8932	0	4161
moderate	42333	26449	0	0	256	0	845	0	0	457196	0	114	1275512	0	0	0	0	0	0	0	10380	0	1460
moderate	62156	11817	0	0	0	0	398	0	0	324823	0	3449	512276	0	0	0	0	0	0	863	3212	0	0
moderate	144577	23872	0	0	0	0	1635	0	0	131572	0	0	168111	0	0	0	0	0	0	0	1186	0	0
moderate	123545	263493	0	0	13613	0	398	10015	0	150636	0	0	3117556	0	0	0	0	0	0	0	8138	0	0
moderate	25946	72219	0	0	0	0	688	0	0	90353	0	180	592130	0	0	0	0	0	0	0	1640	0	0
moderate	59880	44825	0	0	550	0	0	1989	0	95353	0	0	538857	0	0	0	1181	0	0	0	4300	0	0
moderate	59357	85247	0	0	550	0	0	2391	0	25132	0	0	221041	0	0	0	1181	0	0	0	2142	0	0
moderate	80287	83803	0	0	4068	0	6325	6054	0	149229	0	505	821788	0	4943	0	0	0	6932	0	3587	0	0
moderate	200677	35548	121592	0	0	0	0	0	0	76442	0	1697	1023469	140	24587	0	0	552	7630	0	0	0	0
moderate	83318	207956	283804	0	6962	0	7224	14013	12274	192592	0	996	1857402	1158	0	0	3823	1596	13620	0	5548	0	4051
moderate	107657	135138	43338	0	5147	0	2179	7282	21823	145471	0	896	1710296	0	11634	0	0	806	11540	101	4264	0	0
moderate	204801	42298	354462	0	0	760	2179	0	42748	110978	0	14712	2103530	577	0	0	526	0	12767	0	5283	0	14155
moderate	337326	185869	455614	2078	3496	0	14109	6407	28023	255379	0	1195	964739	1040	20309	0	3089	1104	10343	0	4414	0	5154
severe	891192	25380	0	1381	334	1786	4878	661	0	155120	0	320	470662	637	23495	0	1181	982	1714	0	689000	0	853
severe	62158	597838	146296	3051	334	0	1296	12790	0	157370	1037	180	584123	0	0	0	0	0	6905	0	2292	0	416
severe	31900	203551	0	0	0	0	688	9754	21085	260664	0	0	619415	637	0	0	1181	0	1714	0	3416	0	494
severe	66604	157516	204331	3595	4420	0	2293	12107	0	217101	0	460	1585701	0	0	0	0	0	0	0	3623	0	1856
severe	151601	408767	2786406	4275	2309	0	28956	15603	37817	171052	4138	2304	6587383	1517	11634	0	0	1479	18478	0	20879	0	5314
severe	63853	93826	211791	0	2660	0	3077	5307	0	110157	0	1096	2651124	0	0	0	526	0	13620	0	13918	0	3671
severe	940521	108426	218005	0	7823	0	3343	0	0	158886	0	1297	3539851	808	53616	0	0	1234	12580	0	1139	0	4990
severe	81264	313784	254417	0	3496	1015	0	9659	0	131709	0	896	1256862	0	0	0	0	2062	10809	0	10852	0	3396
severe	80483	89588	155035	0	0	0	4872	8129	0	190078	0	4353	1298999	0	0	0	0	0	7630	0	92604	0	8283
severe	789089	264885	450760	0	4784	0	5843	13042	43771	236474	2697	0	2415249	0	0	0	0	0	15913	0	24499	0	4768
severe	60157	619165	1627563	3224	2593	1525	23602	19498	53565	261407	3802	10179	2804408	1047	0	0	1864	2062	18840	0	13166	1000	6081
severe	180998	156196	93498	0	14337	0	3343	2269	0	218529	0	898	2509319	358	0	0	0	0	14562	0	13759	0	4540
severe	112971	390939	745508	0	8133	0	7699	10567	0	203195	1615	896	1616598	1047	0	0	0	850	11864	0	10074	0	4703
severe	124701	478305	438789	1787	10067	0	132695	17724	43771	201070	2564	1697	4479339	0	0	0	0	2062	9145	0	33373	0	4420

## Sheet: Cohort-2
Group	CCL17/TARC	CXCL10/IP-10/CRG-2	CXCL9/MIG	GM-CSF	IFN-alpha	IFN-beta	IFN-gamma	IL-1 alpha	IL-1 beta	IL-10	IL-13	IL-18	IL-1ra/IL-1 F3	IL-2	IL-28A/IFN-lambda 2	IL-28B/IFN-lambda 3	IL-31	IL-33	IL-4	IL-5	IL-6	TNF-alpha	TNF-beta	(pg/ml)
severe	24.1625	345.928	852.888	0	1.68401	0	0	0	0	27.3133	0	282.925	31882.2	0	0	0	0	33.9458	14.0026	3.80304	810.388	1.35105	0
severe	168.164	79.1736	0	0	0	0	0	0	0	1.44568	0	365.357	2257.24	0	0	0	0	24.9182	6.13333	0	10.865	0	0
severe	34.9301	1678.69	1486.51	0	0	0	0	0	0	13.3206	0	478.251	23114.6	0	8.58221	0	0	0	17.2464	0	399.819	31.0725	0
severe	30.353	1216.19	1310.74	0	0	0	0	0	0	9.67115	0	588.237	17375.7	0.78108	0	0	0	0	48.4808	0	22.7351	13.4469	0
severe	67.6419	120.483	1201.28	0	0	0	0	0	0	0	0	496.039	2695.51	0	0	0	0	0	0	0	2.69246	4.46772	0
severe	248.561	83.1167	490.958	0	0	0	0	0	0	0	0	324.175	1526.83	0	0	0	0	0	0	0	1.32139	2.76166	0
severe	207.055	21.6565	0	0	5.57882	0	0	0	0	0	0	293.107	1194.89	0	0	0	0	0	14.7247	0	2.3322	0	0
severe	106.193	440.095	1136.17	0	0	0	0	0	0	11.3257	0	178.506	948.134	0	0	0	0	0	13.5911	0	21.5038	4.54932	0
severe	122.514	473.012	1108.99	0	0	0	0	0	0	11.7007	0	182.945	960.556	0	0	0	0	0	4.4918	0	21.3673	4.05729	0
severe	149.724	89.7263	0	0	0	0	0	0	0	2.50174	0	204.003	767.008	0	0	0	0	0	0	0	1.51646	0.508106	0
severe	369.071	41.214	0	0	0	0	0	0	0	0	0	138.435	6040.59	0	0	0	0	0	0	0	18.4356	3.56276	0
severe	541.862	24.9884	0	0	0	0	0	0	0	0	0	99.7718	1208.68	0	0	0	0	0	0	0	1.90748	0.396195	0
severe	217.411	52.6262	0	0	0	0	0	0	0	9.86715	0	162.949	2580.27	0	0	0	0	0	0	0	22.8382	1.98473	0
severe	145.433	446.881	1529.19	0	0	0	0	0	0	33.8816	0	648.401	32013.3	0	0	0	0	0	14.0026	0	77.4054	3.68736	0
severe	253.264	298.423	1226.63	0	0	0	0	0	0	9.24037	0	425.397	2932.68	0	0	0	0	0	0	0	93.8441	8.6899	0
severe	480.521	1289.04	956.895	3.95746	0	0	0	0	0	12.7006	0	184.055	7086.59	0	0	0	0	0	14.1792	0	17.3138	5.35848	0
severe	380.698	316.381	366.195	0	0	0	0	0	0	8.15696	0	204.557	1469.24	0	0	0	0	0	0	0	11.1335	6.47843	0
severe	270.149	63.6239	0	0	0	0	0	0	0	0	0	261.44	1473.57	0	0	0	0	0	0	0	203.757	4.2221	0
moderate	257.938	158.22	0	0	6.17249	0	0	0	0	2.55118	0	259.237	1204.23	0	77.3181	0	100.416	0	0	0	6.05801	1.11641	0
moderate	212.292	969.513	1038.49	0	0	0	0	0	0	17.7073	0	350.812	1841.5	0	77.3181	0	92.8895	0	9.00971	0	11.1336	1.94084	0
moderate	124.829	817.942	1448.36	0	0	0	0	0	0	13.37	0	446.489	943.873	0	98.1026	0	90.5999	0	12.9443	0	7.18791	2.24497	0
moderate	125.013	998.203	1162.58	0	0	0	0	0	0	10.231	0	411.423	1019.97	0	71.8868	0	70.5049	0	0	0	4.96477	1.53175	0
moderate	81.5368	115.322	0	0	2.87511	0	0	0	0	1.28985	0	202.342	1331.85	0	0	0	0	0	0	0	5.06405	0	0
moderate	93.6806	11.2759	0	0	0	0	0	0	0	0	0	167.398	421.459	0	0	0	0	0	0	0	0.5451	0	0
mild	149.724	18.828	0	0	0	0	0.864827	0	0	0	0	189.877	327.047	0	0	0	0	4.44894	0	0	0.320618	0	0
mild	273.234	6.24975	0	0	0	0	4.91369	0	0	0	0	172.398	360.88	0	0	0	0	8.1372	4.4918	0	0.480724	0	0
mild	234.082	5.75	0	0	0	0	3.07208	0	0	0	0	150.147	309.11	0	0	0	0	5.37941	0	0	0.416621	0	0
mild	458.706	5.68654	0	0	0	0	7.26369	0	0	0	0	163.505	370.817	0	0	0	0	7.35879	0	0	0.0974956	0	0
